# Supplementary material for: The ecomorphology of the shell of extant turtles and its applications for fossil turtles
Source: PeerJ. 2020 Dec 22;8:e10490. doi: 10.7717/peerj.10490 (PMC7761203; doi:10.7717/peerj.10490)
Supplement: Supplemental Information 9 — All specimens reconstructed by us were uploaded on the MorphoSource platform. Available at http://www.morphosource.org/Detail/ProjectDetail/Show/project_id/1028 [file peerj-08-10490-s009.xlsx]

## Sheet: DOI_3d-models
Project available at http://www.morphosource.org/Detail/ProjectDetail/Show/project_id/1028
Specimen taxonomy	Institutionally sourced Specimen #	Instiutional Source of Specimen	Type of file	MorphoSource Media #	Unique identifier for 3D data (DOI)
Chelus fimbriatus	fmnh:amphibians and reptiles:250681	The Field Museum of Natural History	Surface 3D model (.ply)	M64746-116408	https://doi.org/10.17602/M2/M116408
Platemys platycephala	fmnh:amphibians and reptiles:267453	The Field Museum of Natural History	Surface 3D model (.ply)	M64747-116409	https://doi.org/10.17602/M2/M116409
Mesoclemmys dahli	fmnh:amphibians and reptiles:82302	The Field Museum of Natural History	Surface 3D model (.ply)	M64749-116411	https://doi.org/10.17602/M2/M116411
Phrynops tuberosus	fmnh:amphibians and reptiles:73434	The Field Museum of Natural History	Surface 3D model (.ply)	M64750-116412	https://doi.org/10.17602/M2/M116412
Elseya novaeguineae	fmnh:amphibians and reptiles:14054	The Field Museum of Natural History	Surface 3D model (.ply)	M64751-116413	https://doi.org/10.17602/M2/M116413
Emydura macquarii	fmnh:amphibians and reptiles:71793	The Field Museum of Natural History	Surface 3D model (.ply)	M64752-116414	https://doi.org/10.17602/M2/M116414
Hydromedusa tectifera	fmnh:amphibians and reptiles:217272	The Field Museum of Natural History	Surface 3D model (.ply)	M64753-116415	https://doi.org/10.17602/M2/M116415
Chelodina oblonga	fmnh:amphibians and reptiles:77997	The Field Museum of Natural History	Surface 3D model (.ply)	M64754-116416	https://doi.org/10.17602/M2/M116416
Chelydra serpentina	fmnh:amphibians and reptiles:14710	The Field Museum of Natural History	Surface 3D model (.ply)	M64755-116419	https://doi.org/10.17602/M2/M116419
Dermatemys mawii	fmnh:amphibians and reptiles:4163	The Field Museum of Natural History	Surface 3D model (.ply)	M64756-116420	https://doi.org/10.17602/M2/M116420
Dermochelys coriacea	fmnh:amphibians and reptiles:61630	The Field Museum of Natural History	Surface 3D model (.ply)	M64757-116421	https://doi.org/10.17602/M2/M116421
Trachemys scripta	fmnh:amphibians and reptiles:268818	The Field Museum of Natural History	Surface 3D model (.ply)	M64758-116422	https://doi.org/10.17602/M2/M116422
Terrapene carolina	fmnh:amphibians and reptiles:211600	The Field Museum of Natural History	Surface 3D model (.ply)	M64759-116423	https://doi.org/10.17602/M2/M116423
Clemmys guttata	fmnh:amphibians and reptiles:83369	The Field Museum of Natural History	Surface 3D model (.ply)	M64760-116424	https://doi.org/10.17602/M2/M116424
Emys orbicularis	fmnh:amphibians and reptiles:15654	The Field Museum of Natural History	Surface 3D model (.ply)	M64761-116425	https://doi.org/10.17602/M2/M116425
Glyptemys insculpta	fmnh:amphibians and reptiles:283801	The Field Museum of Natural History	Surface 3D model (.ply)	M64762-116426	https://doi.org/10.17602/M2/M116426
Emydoidea blandingii	fmnh:amphibians and reptiles:83439	The Field Museum of Natural History	Surface 3D model (.ply)	M64763-116427	https://doi.org/10.17602/M2/M116427
Deirochelys reticularia	fmnh:amphibians and reptiles:83401	The Field Museum of Natural History	Surface 3D model (.ply)	M64764-116428	https://doi.org/10.17602/M2/M116428
Graptemys geographica	fmnh:amphibians and reptiles:83367	The Field Museum of Natural History	Surface 3D model (.ply)	M64765-116429	https://doi.org/10.17602/M2/M116429
Malaclemys terrapin	fmnh:amphibians and reptiles:83411	The Field Museum of Natural History	Surface 3D model (.ply)	M64766-116430	https://doi.org/10.17602/M2/M116430
Chrysemys picta	fmnh:amphibians and reptiles:242270	The Field Museum of Natural History	Surface 3D model (.ply)	M64767-116431	https://doi.org/10.17602/M2/M116431
Actinemys marmorata	fmnh:amphibians and reptiles:211580	The Field Museum of Natural History	Surface 3D model (.ply)	M64768-116432	https://doi.org/10.17602/M2/M116432
Geoemyda spengleri	fmnh:amphibians and reptiles:260381	The Field Museum of Natural History	Surface 3D model (.ply)	M64770-116434	https://doi.org/10.17602/M2/M116434
Vijayachelys silvatica	fmnh:amphibians and reptiles:224155	The Field Museum of Natural History	Surface 3D model (.ply)	M64771-116435	https://doi.org/10.17602/M2/M116435
Rhinoclemmys annulata	fmnh:amphibians and reptiles:63923	The Field Museum of Natural History	Surface 3D model (.ply)	M64772-116436	https://doi.org/10.17602/M2/M116436
Cuora amboinensis	fmnh:amphibians and reptiles:224028	The Field Museum of Natural History	Surface 3D model (.ply)	M64773-116437	https://doi.org/10.17602/M2/M116437
Cyclemys dentata	fmnh:amphibians and reptiles:224085	The Field Museum of Natural History	Surface 3D model (.ply)	M64774-116438	https://doi.org/10.17602/M2/M116438
Heosemys spinosa	fmnh:amphibians and reptiles:260383	The Field Museum of Natural History	Surface 3D model (.ply)	M64775-116439	https://doi.org/10.17602/M2/M116439
Mauremys reevesii	fmnh:amphibians and reptiles:6736	The Field Museum of Natural History	Surface 3D model (.ply)	M64776-116440	https://doi.org/10.17602/M2/M116440
Melanochelys trijuga	fmnh:amphibians and reptiles:224247	The Field Museum of Natural History	Surface 3D model (.ply)	M64777-116441	https://doi.org/10.17602/M2/M116441
Notochelys platynota	fmnh:amphibians and reptiles:224050	The Field Museum of Natural History	Surface 3D model (.ply)	M64782-116446	https://doi.org/10.17602/M2/M116446
Orlitia borneensis	fmnh:amphibians and reptiles:224000	The Field Museum of Natural History	Surface 3D model (.ply)	M64783-116447	https://doi.org/10.17602/M2/M116447
Pangshura tentoria	fmnh:amphibians and reptiles:259433	The Field Museum of Natural History	Surface 3D model (.ply)	M64784-116448	https://doi.org/10.17602/M2/M116448
Sacalia quadriocellata	fmnh:amphibians and reptiles:6605	The Field Museum of Natural History	Surface 3D model (.ply)	M64785-116449	https://doi.org/10.17602/M2/M116449
Malayemys subtrijuga	fmnh:amphibians and reptiles:255268	The Field Museum of Natural History	Surface 3D model (.ply)	M64786-116450	https://doi.org/10.17602/M2/M116450
Morenia petersi	fmnh:amphibians and reptiles:260377	The Field Museum of Natural History	Surface 3D model (.ply)	M64787-116451	https://doi.org/10.17602/M2/M116451
Batagur dhongoka	fmnh:amphibians and reptiles:224106	The Field Museum of Natural History	Surface 3D model (.ply)	M64788-116452	https://doi.org/10.17602/M2/M116452
Claudius angustatus	fmnh:amphibians and reptiles:4165	The Field Museum of Natural History	Surface 3D model (.ply)	M64789-116453	https://doi.org/10.17602/M2/M116453
Staurotypus triporcatus	fmnh:amphibians and reptiles:4164	The Field Museum of Natural History	Surface 3D model (.ply)	M64790-116454	https://doi.org/10.17602/M2/M116454
Sternotherus odoratus	fmnh:amphibians and reptiles:83357	The Field Museum of Natural History	Surface 3D model (.ply)	M64791-116455	https://doi.org/10.17602/M2/M116455
Kinosternon baurii	fmnh:amphibians and reptiles:83436	The Field Museum of Natural History	Surface 3D model (.ply)	M64792-116456	https://doi.org/10.17602/M2/M116456
Pelusios sinuatus	fmnh:amphibians and reptiles:12699	The Field Museum of Natural History	Surface 3D model (.ply)	M64793-116457	https://doi.org/10.17602/M2/M116457
Pelomedusa subrufa	fmnh:amphibians and reptiles:17173	The Field Museum of Natural History	Surface 3D model (.ply)	M64794-116458	https://doi.org/10.17602/M2/M116458
Platysternon megacephalum	fmnh:amphibians and reptiles:24229	The Field Museum of Natural History	Surface 3D model (.ply)	M64795-116459	https://doi.org/10.17602/M2/M116459
Podocnemis vogli	fmnh:amphibians and reptiles:73419	The Field Museum of Natural History	Surface 3D model (.ply)	M64796-116460	https://doi.org/10.17602/M2/M116460
Astrochelys radiata	fmnh:amphibians and reptiles:72598	The Field Museum of Natural History	Surface 3D model (.ply)	M64798-116462	https://doi.org/10.17602/M2/M116462
Chelonoidis carbonaria	fmnh:amphibians and reptiles:63916	The Field Museum of Natural History	Surface 3D model (.ply)	M64800-116464	https://doi.org/10.17602/M2/M116464
Chersina angulata	fmnh:amphibians and reptiles:83000	The Field Museum of Natural History	Surface 3D model (.ply)	M64801-116465	https://doi.org/10.17602/M2/M116465
Geochelone elegans	fmnh:amphibians and reptiles:117829	The Field Museum of Natural History	Surface 3D model (.ply)	M64802-116466	https://doi.org/10.17602/M2/M116466
Gopherus polyphemus	fmnh:amphibians and reptiles:83340	The Field Museum of Natural History	Surface 3D model (.ply)	M64805-116469	https://doi.org/10.17602/M2/M116469
Homopus femoralis	fmnh:amphibians and reptiles:17178	The Field Museum of Natural History	Surface 3D model (.ply)	M64806-116470	https://doi.org/10.17602/M2/M116470
Indotestudo elongata	fmnh:amphibians and reptiles:257382	The Field Museum of Natural History	Surface 3D model (.ply)	M64808-116472	https://doi.org/10.17602/M2/M116472
Kinixys belliana	fmnh:amphibians and reptiles:17179	The Field Museum of Natural History	Surface 3D model (.ply)	M64810-116474	https://doi.org/10.17602/M2/M116474
Malacochersus tornieri	fmnh:amphibians and reptiles:252435	The Field Museum of Natural History	Surface 3D model (.ply)	M64811-116475	https://doi.org/10.17602/M2/M116475
Manouria impressa	fmnh:amphibians and reptiles:263045	The Field Museum of Natural History	Surface 3D model (.ply)	M64812-116476	https://doi.org/10.17602/M2/M116476
Psammobates tentorius	fmnh:amphibians and reptiles:17176	The Field Museum of Natural History	Surface 3D model (.ply)	M64815-116479	https://doi.org/10.17602/M2/M116479
Pyxis arachnoides	fmnh:amphibians and reptiles:73308	The Field Museum of Natural History	Surface 3D model (.ply)	M64817-116481	https://doi.org/10.17602/M2/M116481
Stigmochelys pardalis	fmnh:amphibians and reptiles:29277	The Field Museum of Natural History	Surface 3D model (.ply)	M64819-116483	https://doi.org/10.17602/M2/M116483
Testudo graeca	fmnh:amphibians and reptiles:211730	The Field Museum of Natural History	Surface 3D model (.ply)	M64820-116484	https://doi.org/10.17602/M2/M116484
Dogania subplana	fmnh:amphibians and reptiles:241342	The Field Museum of Natural History	Surface 3D model (.ply)	M64824-116488	https://doi.org/10.17602/M2/M116488
Pelodiscus sinensis	fmnh:amphibians and reptiles:24249	The Field Museum of Natural History	Surface 3D model (.ply)	M64826-116490	https://doi.org/10.17602/M2/M116490
Rafetus euphraticus	fmnh:amphibians and reptiles:19492	The Field Museum of Natural History	Surface 3D model (.ply)	M64827-116491	https://doi.org/10.17602/M2/M116491
Apalone mutica	fmnh:amphibians and reptiles:7845	The Field Museum of Natural History	Surface 3D model (.ply)	M64828-116492	https://doi.org/10.17602/M2/M116492
Lissemys punctata	fmnh:amphibians and reptiles:73919	The Field Museum of Natural History	Surface 3D model (.ply)	M64829-116493	https://doi.org/10.17602/M2/M116493
Proganochelys quenstedtii	SMNS:16980	Staatliches Museum fur Naturkunde Stuttgart	Surface 3D model (.ply)	M64830-116494	https://doi.org/10.17602/M2/M116494
Proterochersis robusta	SMNS:17561	Staatliches Museum fur Naturkunde Stuttgart	Surface 3D model (.ply)	M64831-116495	https://doi.org/10.17602/M2/M116495
Chelonia mydas	NMB:152	Naturhistorisches Museum Basel	Surface 3D model (.ply)	M64778-116567	https://doi.org/10.17602/M2/M116567
Macrochelys temminckii	NMB:14	Naturhistorisches Museum Basel	Surface 3D model (.ply)	M64779-116443	https://doi.org/10.17602/M2/M116443
Eretmochelys imbricata	NMB:5763	Naturhistorisches Museum Basel	Surface 3D model (.ply)	M64780-116444	https://doi.org/10.17602/M2/M116444
Caretta caretta	MHNF:11858_1993	Musee d'Histoire Naturelle de Fribourg, Switzerland	Surface 3D model (.ply)	M64781-116445	https://doi.org/10.17602/M2/M116445
