# Supplementary material for: The ecomorphology of the shell of extant turtles and its applications for fossil turtles
Source: PeerJ. 2020 Dec 22;8:e10490. doi: 10.7717/peerj.10490 (PMC7761203; doi:10.7717/peerj.10490)
Supplement: Supplemental Information 11 — The cases in green represent the well-recognized turtles. The last line presents the percentage of recognition.0: not webbed. 1: poorly webbed. 2: fully webbed. 3: extensive webbing. 4: flippers. [file peerj-08-10490-s011.xlsx]

## Sheet: LDA
Confusion Matrices for the LDA
SET1	4	3	2	1	0	%
4	5	0	0	0	0	1
3	1	4	3	0	0	0.5
2	1	0	28	1	1	0.903226
1	0	0	3	5	0	0.625
0	0	0	3	2	12	0.705882
						0.253178
SET2	4	3	2	1	0	%
4	5	0	0	0	0	1
3	0	4	4	0	0	0.5
2	0	0	28	2	1	0.903226
1	0	1	4	3	0	0.375
0	0	0	1	0	16	0.941176
						0.25612
SET3	4	3	2	1	0	%
4	3	1	1	0	0	0.6
3	1	4	3	0	0	0.5
2	0	1	27	0	3	0.870968
1	0	0	6	1	1	0.125
0	0	0	2	0	15	0.882353
						0.404336
SET4	4	3	2	1	0	%
4	5	0	0	0	0	1
3	0	5	2	0	1	0.625
2	1	2	26	2	0	0.83871
1	0	0	5	3	0	0.375
0	0	0	3	1	13	0.764706
						0.279317

## Sheet: pFDA_calibrated
Confusion Matrices for the pFDA, calibrated tree
SET1	4	3	2	1	0
4	5	1	1	0	0
3	0	4	0	0	0
2	0	3	29	3	3
1	0	0	1	5	2
0	0	0	0	0	12
%	1	0.5	0.935484	0.625	0.705882	0.246727
SET2	4	3	2	1	0
4	5	0	0	0	0
3	0	5	0	1	0
2	0	3	29	4	1
1	0	0	1	3	0
0	0	0	1	0	16
	1	0.625	0.935484	0.375	0.941176	0.224668
SET3	4	3	2	1	0
4	3	1	0	0	0
3	1	4	1	1	0
2	1	3	27	6	4
1	0	0	0	1	0
0	0	0	3	0	13
	0.6	0.5	0.870968	0.125	0.764706	0.427865
SET4	4	3	2	1	0
4	5	0	1	0	0
3	0	4	1	0	0
2	0	3	26	5	3
1	0	0	3	3	1
0	0	1	0	0	13
	1	0.5	0.83871	0.375	0.764706	0.304317

## Sheet: pFDA_ultrametric
Confusion Matrices for the pFDA, calibrated tree
SET1	4	3	2	1	0
4	5	1	1	0	0
3	0	4	0	0	0
2	0	3	29	3	3
1	0	0	1	5	2
0	0	0	0	0	12
%	1	0.5	0.935484	0.625	0.705882	0.246727
SET2	4	3	2	1	0
4	5	0	0	0	0
3	0	5	0	1	0
2	0	3	29	4	1
1	0	0	1	3	0
0	0	0	1	0	16
	1	0.625	0.935484	0.375	0.941176	0.224668
SET3	4	3	2	1	0
4	3	1	0	0	0
3	1	4	1	1	0
2	1	3	27	6	4
1	0	0	0	1	0
0	0	0	3	0	13
	0.6	0.5	0.870968	0.125	0.764706	0.427865
SET4	4	3	2	1	0
4	5	0	1	0	0
3	0	4	1	0	0
2	0	3	26	5	3
1	0	0	3	3	1
0	0	1	0	0	13
	1	0.5	0.83871	0.375	0.764706	0.304317
