# Supplementary material for: The ecomorphology of the shell of extant turtles and its applications for fossil turtles
Source: PeerJ. 2020 Dec 22;8:e10490. doi: 10.7717/peerj.10490 (PMC7761203; doi:10.7717/peerj.10490)
Supplement: Supplemental Information 12 — This table consists of all the extant turtles training dataset. [file peerj-08-10490-s012.xlsx]

## Sheet: SET1
,"species","true class","predicted class","LD1","LD2","LD3","LD4"
1,"Dermatemys_mawi","SEA","SEA",-1.24962743014275,0.794991516387641,-0.952689322088743,0.501682835518739
2,"Staurotypus_triporcatus","SEA","SEA",-0.883367127581538,-0.960157351899179,-1.35997426716509,1.67106659989377
3,"Claudius_angustatus","SEA","SEA",-2.07098672925331,-1.64584783092268,-1.33527244424664,2.38023723226221
4,"Sacalia_quadriocellata","SEA","TER",1.81750964550901,-0.116109387177043,-0.488471454765287,0.262133151846961
5,"Mauremys_reevesii","SEA","SEA",-0.024893304597964,-1.74299378713536,-0.909400382955186,-0.459821234613562
6,"Apalone_mutica","FUA","FUA",-2.42373274650393,1.09130392852402,2.72779852391912,0.530370275026786
7,"Pelusios_situatus","SET","SEA",-0.245381203007674,-0.445823789156197,-1.09217642289049,-1.53560251184415
8,"Elseya_novaeguineae","SEA","SEA",0.135610319291737,0.173991222398171,-0.114351409614874,1.1279026971114
9,"Chelydra_serpentina","SEA","FME",-3.6580049989072,0.525146435730505,-1.26291179709437,0.369835638624155
10,"Carettochelys_insculpta","FME","FME",-2.68901451000978,1.18973036445917,0.0785338355492944,-1.6813574253163
11,"Emys_orbicularis","SET","SET",1.12181646218473,-2.59996408724405,0.368763101267997,-1.10479850370936
12,"Pelomedusa_subrufa","SEA","SEA",-0.555762441726617,-1.25820393761116,-0.150034072023667,-0.163166590713517
13,"Psammobates_tentorius","TER","TER",2.6623920061871,2.29898565075747,-1.00030641683134,-0.382346631247075
14,"Homopus_femoralis","TER","TER",1.64316610231808,1.34626818629167,0.18703200241919,-0.20012485409683
15,"Kinixys_belliana","TER","TER",3.23909710873165,2.08428890755768,1.61063149787472,0.318376723299042
16,"Rafetus_euphraticus","FUA","FUA",-2.88734294094552,0.374338614169405,4.23400921306628,0.728099740135997
17,"Platysternon_megacephalum","SET","SEA",0.224865052871013,-2.34756517782451,1.23629630859244,0.862142949229374
18,"Pelodiscus_sinensis","FUA","FUA",-1.71753888744439,0.830981233169306,3.71182530773041,-0.0503947190660642
19,"Stigmochelys_pardalis","TER","TER",2.99515981232435,1.88568192486351,0.930592001524306,0.440798445883014
20,"Dermochelys_coriacea","FME","FME",-6.20688067250872,4.04618205353484,-0.181091848381219,-1.22932622855882
21,"Chelonoidis_carbonaria","TER","TER",1.7744008214115,0.834246605730154,-0.272583435091796,-0.66265553087368
22,"Rhinoclemmys_annulata","SET","SEA",0.959180845211286,-0.0494013202752921,-0.290740876260735,-0.245231710617472
23,"Emydura_macquarii","SEA","SEA",-1.13773853953398,-1.52294238041842,-0.525874845997575,0.896379433620071
24,"Astrochelys_radiata","TER","TER",2.38010995773597,3.44799349061928,-0.887608018872206,0.574004187575962
25,"Pyxis_arachnoides","TER","TER",1.96953127950983,2.89511021601461,0.325918438268017,0.613507701524383
26,"Phrynops_tuberosus","SEA","SEA",-0.244827148898392,-1.03683441386482,0.435371165222771,0.629995775630777
27,"Podocnemis_vogli","SEA","SEA",-0.27142166068593,-0.409186822225547,-0.319996530688441,-0.38957282412152
28,"Lissemys_punctata","FUA","FME",-2.82080069205039,1.203090719735,0.315880191581558,-3.07663887675296
29,"Chelodina_oblonga","FUA","SEA",-1.42580387253201,-1.76762287243026,0.184742260159693,1.86109864303625
30,"Mesoclemmys_dahli","SEA","SEA",-0.17068294569549,-0.907032773977141,0.207438313648261,1.47745601680652
31,"Chersina_angulata","TER","TER",2.31289817547645,2.02225886869182,-0.378554504628528,0.026886437119362
32,"Gopherus_polyphemus","TER","TER",1.91918200066602,2.10446733200493,0.0716225643181844,0.649017402694985
33,"Sternotherus_odoratus","SEA","SEA",0.652164313235337,-0.0651925348350383,-0.44538495417512,1.03271101310375
34,"Graptemys_geographica","SEA","SEA",-0.564451024587202,-1.11930636718702,-0.972240613894276,0.133414703686634
35,"Clemmys_guttata","SET","SET",1.30043730562718,-0.995051247528973,0.500958296567131,-0.714913951760095
36,"Deirochelys_reticularia","SEA","SEA",0.396232282575312,-0.581642509824215,-0.593512594828729,0.0867068049992136
37,"Malaclemys_terrapin","SEA","SEA",0.275299998644515,-1.18630784735694,-0.752386808460028,0.381167297961616
38,"Kinosternon_baurii","SEA","SEA",-0.562864909650902,-0.517922741193619,-1.04183210864431,-1.20398011424099
39,"Emydoidea_blandingii","SET","SET",0.315232965236033,-1.64609775412673,0.996674330097381,-2.90404383453551
40,"Eretmochelys_imbricata","FME","FME",-4.00014851677149,1.36852530604601,-1.52137040273668,0.227933885851126
41,"Geochelone_elegans","TER","TER",2.22202936588309,3.29965031177153,-1.79754855534957,0.362908625802456
42,"Chelonia_mydas","FME","FME",-3.12882828941748,2.148535940099,-1.23537221409099,-0.555687231003001
43,"Actinemys_marmorata","SEA","SET",0.506914510021649,-1.23084197936687,0.468972895347058,-1.36253663016163
44,"Terrapene_carolina","TER","SET",1.42638947429323,-0.677986194154025,-0.556594838549686,-2.33565918712534
45,"Testudo_graeca","TER","TER",2.250382102405,1.53836947958427,-0.362059493590568,0.482661825657226
46,"Hydromedusa_tectifera","FUA","SEA",0.0584340276166172,-0.172280184473818,1.29800322118206,0.683211267866783
47,"Orlitia_borneensis","SEA","SEA",-1.04460832826011,0.0209425488747894,-1.05161191679215,-0.111701918047454
48,"Cuora_amboinensis","SEA","SEA",0.656828508029452,-1.24481156013985,-0.349680569088545,-0.903077397555923
49,"Notochelys_platynota","SEA","SEA",1.02591296316227,-0.0931312198227202,1.15583407912452,0.101365824814859
50,"Cyclemys_dentata","SEA","SEA",0.486449755201997,-0.755812901127424,-0.169473445030699,-1.08912071974228
51,"Batagur_dhongoka","FUA","SEA",-0.942877328708331,-1.36577957143119,-0.824768621647296,0.698585700326908
52,"Vijayachelys_silvatica","TER","SET",1.52342594449086,-1.17126310312897,1.21399826712718,-0.0913482279831078
53,"Melanochelys_trijuga","SEA","SEA",0.743801610083459,-1.15795718569892,-0.72532642821534,-0.552647761085613
54,"Caretta_caretta","FME","FME",-3.52470104022769,0.900288900889938,-2.39990524292103,0.973515626197773
55,"Dogania_subplana","FUA","FUA",-1.78347575917273,0.841413550252321,4.45993551925744,0.907476430553283
56,"Heosemys_spinosa","SEA","SEA",1.35538855367833,-0.759410411402233,-1.17559220449015,-0.349915329114787
57,"Chelus_fimbriata","SEA","SEA",-1.21664550062506,-1.82219935043621,0.339273916321729,1.06979578266921
58,"Macrochelys_temminckii","SEA","SEA",0.42833003449791,-0.615659258132459,-1.556618727208,2.24571371371292
59,"Malacochersus_tornieri","TER","SEA",0.0404657280808149,0.401769936268185,0.627262545129294,0.0743781376405834
60,"Malayemys_subtrijuga","SEA","SEA",0.686344186644574,-0.100373087975793,-1.22484575902031,-0.131687932831882
61,"Indotestudo_elongata","TER","TER",2.65822691471516,1.37433456724767,1.32532667897391,0.774149838834448
62,"Pangshura_tentoria","SEA","SEA",0.0459190023303174,-0.65789762625174,-0.847597031640276,-0.81361816114887
63,"Morenia_petersi","SEA","SEA",0.306179282921935,-0.59310033073638,-0.811559708056469,0.102045071451466
64,"Geoemyda_spengleri","TER","SEA",0.985647585665812,-0.756417026149553,0.379845265026732,-0.602634440992771
65,"Manouria_impressa","TER","SEA",0.0827331495022727,0.353961751736456,0.0404801374862073,-0.116990257942005
66,"Platemys_platycephala","SET","SET",0.0371647941092282,-1.3019543478623,1.67893871424754,-0.246831277654357
67,"Trachemys_scripta","SEA","SEA",0.621188244556612,-1.11442217944634,0.140266610168006,0.180801021519485
68,"Glyptemys_insculpta","SET","SET",1.32496783020677,-1.82269611697553,1.04418024273965,-0.443765329807657
69,"Chrysemys_picta","SEA","SEA",-0.115001473397883,-1.06164899448282,-0.359085155911669,-0.728337115224906

## Sheet: SET2
,"species","true class","predicted class","LD1","LD2","LD3","LD4"
1,"Dermatemys_mawi","SEA","SEA",1.4994455760886,-1.2559060515791,-0.90726513832549,-1.0990545072076
2,"Staurotypus_triporcatus","SEA","SEA",1.27074836886767,-1.2179452797301,0.952555969917963,-0.111271987421844
3,"Claudius_angustatus","SEA","SEA",1.31520847127649,-0.496471883295813,-0.249802273731431,-1.96682190745177
4,"Sacalia_quadriocellata","SEA","SEA",1.50251505162351,-0.473497548305202,-0.637229895101957,-0.612941199213678
5,"Mauremys_reevesii","SEA","SEA",0.549085177147156,-1.62678453000544,0.584708461672389,0.0555058613497589
6,"Apalone_mutica","FUA","FUA",0.942540923907735,0.392376861916725,-2.25457671560015,1.10801558408576
7,"Pelusios_situatus","SET","SEA",0.13330650634524,0.734463777747988,0.179861281402415,-0.595499747805501
8,"Elseya_novaeguineae","SEA","SEA",0.890048446748695,-1.80141652199718,-1.2248929405213,0.134058719825362
9,"Chelydra_serpentina","SEA","SEA",1.47425145137323,0.597587283159392,1.82689408446896,-1.91465359963962
10,"Carettochelys_insculpta","FME","FME",3.9360613745401,1.11532327863968,0.839950360322554,-0.43296455776564
11,"Emys_orbicularis","SET","SEA",0.622902204014059,-1.23273616239791,0.049708764911772,-1.11305648371137
12,"Pelomedusa_subrufa","SEA","SEA",0.9979833355241,-2.44736423757535,0.309503745535242,1.30046617650556
13,"Psammobates_tentorius","TER","TER",-2.21021667204968,1.15852582814232,0.638923707485969,0.534107634933595
14,"Homopus_femoralis","TER","TER",-3.24356807240994,1.55228406175244,-1.16558124160685,-0.0645484716888206
15,"Kinixys_belliana","TER","TER",-4.48239286818519,2.99359392103229,0.253920806834357,1.22640617283839
16,"Rafetus_euphraticus","FUA","SEA",1.57730360532998,0.729187848691133,-0.608949687797115,-0.642873941756511
17,"Platysternon_megacephalum","SET","SET",-0.308064988672272,-0.628016232292593,2.68027558099999,1.46389488600824
18,"Pelodiscus_sinensis","FUA","FUA",-0.232036341250162,0.950096199772427,-1.62711504785705,0.322637676532002
19,"Stigmochelys_pardalis","TER","TER",-5.1425260140938,0.666960730173263,1.23427183247345,0.163770932162436
20,"Dermochelys_coriacea","FME","FME",6.18908073626385,4.56778037945733,0.673889966840209,3.13302579323545
21,"Chelonoidis_carbonaria","TER","TER",-1.90370703168379,2.87974316254621,0.326960203956018,-0.681088388529188
22,"Rhinoclemmys_annulata","SET","SET",-1.10573580566744,-1.21708200628411,0.676763971580474,2.47281887032891
23,"Emydura_macquarii","SEA","SEA",2.18937881712315,-1.16297181724765,-0.851694533711757,-0.680849217842755
24,"Astrochelys_radiata","TER","TER",-3.29990197518212,0.734254131619708,0.550787779913929,-0.552241644785984
25,"Pyxis_arachnoides","TER","TER",-3.12310992519677,1.27768094803415,-0.256228766891266,0.00818866515100541
26,"Phrynops_tuberosus","SEA","SEA",1.01712172057546,-0.625502730546639,-1.06151437181994,0.11537390138825
27,"Podocnemis_vogli","SEA","SEA",0.7186739097851,-0.934512292399574,0.486801853974362,0.34413047355835
28,"Lissemys_punctata","FUA","SEA",1.2072231375706,0.729550645303063,-0.596709151161746,-0.323665391127158
29,"Chelodina_oblonga","FUA","SEA",-0.449125675623269,-2.09385878170472,-1.23456490579642,0.0957339064302341
30,"Mesoclemmys_dahli","SEA","SEA",0.466634244657389,-1.30742926147078,-1.42946026068779,-0.552021432747195
31,"Chersina_angulata","TER","TER",-3.07338606488125,0.846631183801243,0.0678038450156088,-0.628900356442055
32,"Gopherus_polyphemus","TER","TER",-3.42327201947898,1.20837334056482,-1.61182753811552,-0.376478499428817
33,"Sternotherus_odoratus","SEA","SEA",0.484034787855498,0.485502823951861,0.437860310343988,-0.84954944056881
34,"Graptemys_geographica","SEA","SEA",1.44522584770536,-1.86763916451913,1.05689143271753,0.456562516897919
35,"Clemmys_guttata","SET","SEA",-0.00548699029505927,-0.961063559317203,-0.0170624283259332,0.9267432317852
36,"Deirochelys_reticularia","SEA","SEA",-1.05114047819442,-0.822671458401719,-0.177016936498388,-0.275313205174507
37,"Malaclemys_terrapin","SEA","SEA",0.906955395207629,-0.89243049194654,0.102633322910396,-0.164758649650228
38,"Kinosternon_baurii","SEA","SEA",1.51943314061927,-1.72202301124798,0.70682309041766,0.0235644202636093
39,"Emydoidea_blandingii","SET","SEA",0.281806988457039,-1.26664766551992,0.389967058131854,-0.192766689375342
40,"Eretmochelys_imbricata","FME","FME",4.73674507407188,1.65091050233948,-0.0232581226103214,-2.57812944638882
41,"Geochelone_elegans","TER","TER",-1.58128945311481,1.21417632953429,0.690245631452623,0.361343066378429
42,"Chelonia_mydas","FME","FME",4.09306532679573,2.2795380658999,-0.476260591972335,-0.249534053459366
43,"Actinemys_marmorata","SEA","SEA",0.474852316829487,-2.40519652444884,-0.0336333658420197,-0.047862271836409
44,"Terrapene_carolina","TER","SEA",-1.36303202240245,-1.09841681833747,0.764457439736613,-0.216943340702438
45,"Testudo_graeca","TER","TER",-3.70862647299797,-0.101530597688216,-0.649178097894314,-1.66002407024199
46,"Hydromedusa_tectifera","FUA","FUA",0.0996805523171686,-0.520922403764326,-1.87215455201046,0.954391194461942
47,"Orlitia_borneensis","SEA","SEA",0.944721304884006,-0.274704854567181,0.463016343794693,-0.445863625384739
48,"Cuora_amboinensis","SEA","SEA",1.20731688584766,0.0629655947126998,1.19984915016928,-0.658453028077046
49,"Notochelys_platynota","SEA","SEA",0.631331623802052,0.381478439173972,0.359340971640679,1.00083581072826
50,"Cyclemys_dentata","SEA","SEA",1.32536791438485,0.688701946419431,-0.393950487041164,-0.134184774373254
51,"Batagur_dhongoka","FUA","SEA",1.36195680798913,-0.913707003698289,0.724388903879316,-0.411315755482019
52,"Vijayachelys_silvatica","TER","TER",-1.74486994229756,0.729299916968549,0.775051164472484,0.721051386526718
53,"Melanochelys_trijuga","SEA","SEA",0.229020388995243,-0.905542529458476,0.0774011490481575,0.372759007445264
54,"Caretta_caretta","FME","FME",5.87564719732385,2.91030288629315,0.51610647433036,0.620362078395246
55,"Dogania_subplana","FUA","FUA",-0.594263917934145,0.0535187919229888,-3.72724491932321,-0.0429259172377287
56,"Heosemys_spinosa","SEA","SET",-0.509267544327377,0.491274106719555,0.42312623809308,1.32249918460362
57,"Chelus_fimbriata","SEA","SEA",-0.0844255424186067,0.904675675506557,-0.0535124458386318,-0.581724503059744
58,"Macrochelys_temminckii","SEA","TER",-1.97536820085787,-0.171527904495845,3.43212170469002,-2.21120913968234
59,"Malacochersus_tornieri","TER","TER",-2.02114144528144,0.0891983541939768,0.0156647185403849,1.98888882360564
60,"Malayemys_subtrijuga","SEA","SEA",-0.237107031266285,0.489592026077324,-0.428928560905388,0.210547300785971
61,"Indotestudo_elongata","TER","TER",-3.11293316975083,2.2941777455856,-0.653652958354846,-1.28517410183507
62,"Pangshura_tentoria","SEA","SEA",0.831111509534531,-1.04871412449134,1.64500398990599,0.587441494512146
63,"Morenia_petersi","SEA","SEA",-0.604168958896681,0.222951686503322,-0.937952812115462,-0.525105222928731
64,"Geoemyda_spengleri","TER","TER",-0.971051814722967,1.03415476884715,-0.460966490726089,-0.411181339094956
65,"Manouria_impressa","TER","TER",-1.64117952012748,0.73172836059859,1.07413789193347,0.0907439461776361
66,"Platemys_platycephala","SET","FUA",0.995222520765195,-0.526105696380852,-1.47592391700009,1.18837181242751
67,"Trachemys_scripta","SEA","SET",-1.22158672835515,-1.64127858845622,-0.776841167095994,0.664821886186303
68,"Glyptemys_insculpta","SET","SET",-2.22876771986404,-2.05058020093043,0.877097123266217,1.53076682599345
69,"Chrysemys_picta","SEA","SEA",0.709741765332097,-2.13636366910044,-0.189816004500011,-0.208879332389127

## Sheet: SET3
,"species","true class","predicted class","LD1","LD2","LD3","LD4"
1,"Dermatemys_mawi","SEA","SEA",0.719878404828198,-0.55796357519008,1.00165288132127,-0.336116398133622
2,"Staurotypus_triporcatus","SEA","SEA",0.764491204578863,0.16327527645999,-0.187283378124102,0.0966898814084303
3,"Claudius_angustatus","SEA","SEA",0.461192248960604,1.63788725728396,-0.0710360040358089,-3.29778294338278
4,"Sacalia_quadriocellata","SEA","SEA",1.05375161286189,-0.78556776562143,1.56030884422147,0.43759296872997
5,"Mauremys_reevesii","SEA","SEA",-0.732567039184306,0.109140596545463,0.164483162652347,-0.410926767725956
6,"Apalone_mutica","FUA","FUA",3.4486911663943,-1.05105873064749,-1.35051285976969,0.251398307743235
7,"Pelusios_situatus","SET","TER",-0.759943441738727,0.7346187840324,-0.32130409337509,-0.7767162553299
8,"Elseya_novaeguineae","SEA","SEA",0.859351989031067,-0.169376726647083,-0.500723639407397,-0.117271393043062
9,"Chelydra_serpentina","SEA","TER",-0.00746172971985792,2.24908394622954,-0.442330178550914,-0.115357693514979
10,"Carettochelys_insculpta","FME","SEA",0.728744939480554,0.306875365822703,1.61014628002108,-1.19499291965531
11,"Emys_orbicularis","SET","SEA",0.228854977187448,-1.56432418576959,0.170292583376954,-0.157413872834758
12,"Pelomedusa_subrufa","SEA","TER",-1.52743234594731,-0.485606962154122,-1.97675853983844,0.16271831060636
13,"Psammobates_tentorius","TER","TER",-1.62238451693483,1.63780643008959,2.09959853661009,0.299878922615671
14,"Homopus_femoralis","TER","SEA",-0.265865681501403,0.332076998986726,-0.987397769052726,0.366467630980102
15,"Kinixys_belliana","TER","TER",-1.29431570672113,0.547215945340261,-1.17325223448239,-0.41730202894154
16,"Rafetus_euphraticus","FUA","FUA",2.05364831510382,1.24133856811645,-2.11626757245233,-0.245837109121862
17,"Platysternon_megacephalum","SET","SEA",1.58332170252069,-1.52725255328809,1.63587264207645,0.569541285563056
18,"Pelodiscus_sinensis","FUA","FME",3.01641030147079,3.31692977030044,-1.55861305486886,0.323555328718618
19,"Stigmochelys_pardalis","TER","TER",-2.2802046846406,0.602735806489946,0.265037421164085,0.193307091242437
20,"Dermochelys_coriacea","FME","FME",1.9181619936501,4.21212807795944,-0.286260288329352,0.742248313539932
21,"Chelonoidis_carbonaria","TER","TER",-1.92689080873472,0.740116660888898,-0.920174461123972,-1.17604252008723
22,"Rhinoclemmys_annulata","SET","SEA",-1.0948061086097,0.098221808573653,0.668820722891997,1.07590222057442
23,"Emydura_macquarii","SEA","FUA",2.16063409890691,-2.01500824161197,-0.966707330232799,-1.45836573893698
24,"Astrochelys_radiata","TER","TER",-2.02689390805242,0.898310616151534,0.188885459710882,-0.513375470931209
25,"Pyxis_arachnoides","TER","TER",-1.59496033549813,1.13173664765995,0.369679978535724,-0.915554762923084
26,"Phrynops_tuberosus","SEA","SEA",2.06627770237017,0.518618713733578,0.178587434862617,-0.49034717676265
27,"Podocnemis_vogli","SEA","SEA",0.58257173650663,-0.756980616523656,-0.0178415779395724,-0.11913628546532
28,"Lissemys_punctata","FUA","SEA",0.0633919884363174,0.658005718876904,0.40631843919967,-0.0320678182924269
29,"Chelodina_oblonga","FUA","FUA",1.41151925715202,-1.13000682162053,-1.90939111000993,0.353366492874894
30,"Mesoclemmys_dahli","SEA","SEA",0.975494050292351,-0.350699922284608,-0.414942015410366,-0.972762383543773
31,"Chersina_angulata","TER","TER",-1.37388347825914,0.434242642204361,-0.147480322778901,-1.05484345697267
32,"Gopherus_polyphemus","TER","TER",-1.31912855085033,0.566449815475656,-0.869575852650527,-0.032896137036357
33,"Sternotherus_odoratus","SEA","SEA",-0.178990059433397,0.114977676827605,-0.761717958987115,-0.886661714382944
34,"Graptemys_geographica","SEA","SEA",1.57431888189738,-0.973746073337488,1.30074700471713,0.124379608168119
35,"Clemmys_guttata","SET","SEA",-0.614872634323094,-0.771528487365656,-0.882556664977578,0.782524222647291
36,"Deirochelys_reticularia","SEA","SEA",-0.9226182535295,-0.392997447772368,0.94638606548787,-0.989608690977879
37,"Malaclemys_terrapin","SEA","SEA",0.505731803805313,-0.505913361804457,0.841698071262131,0.370760361016739
38,"Kinosternon_baurii","SEA","TER",-1.98657375830176,-0.542997899879111,-0.568966027682235,-0.294463517111842
39,"Emydoidea_blandingii","SET","SEA",-0.0272120786591238,-0.297555914726831,0.858760955362349,-0.718552535373136
40,"Eretmochelys_imbricata","FME","FME",3.5756739292997,1.57442627987298,2.32594380879577,1.20162531437048
41,"Geochelone_elegans","TER","TER",-1.14140794408907,0.278484723924706,0.0890713428008128,-0.716394640393035
42,"Chelonia_mydas","FME","FUA",1.40954911931378,0.195678419106878,-1.41314802343784,-0.440274726462394
43,"Actinemys_marmorata","SEA","SEA",-0.180265788839609,-0.427207767785298,-0.158123317036405,1.75030573571803
44,"Terrapene_carolina","TER","SEA",-0.998061431529332,-0.328528220264522,0.214377829367425,-1.55005688144212
45,"Testudo_graeca","TER","TER",-1.76971059308107,0.48597640189178,-0.774792108504675,0.192360121893027
46,"Hydromedusa_tectifera","FUA","SEA",0.356121218265938,-1.24319505133331,-1.43115564919092,0.0568551371648731
47,"Orlitia_borneensis","SEA","SEA",-0.189448773962884,-1.11953669764815,0.977469911809308,-0.731152390701125
48,"Cuora_amboinensis","SEA","SEA",-0.286014340108562,-0.429983822040469,0.513073604807856,-1.74743483391127
49,"Notochelys_platynota","SEA","SEA",0.470979511637734,-1.70697948569784,1.14460525573301,0.621194385866284
50,"Cyclemys_dentata","SEA","SEA",1.21827646198188,0.0610008955655282,1.52444904298217,0.636457574893901
51,"Batagur_dhongoka","FUA","SEA",0.978266718736883,-0.705367846076408,1.15551476864986,-1.61789631893955
52,"Vijayachelys_silvatica","TER","TER",-1.7343849901724,-0.922245556270372,-0.539055630526002,1.08508157117166
53,"Melanochelys_trijuga","SEA","SEA",-0.16343456903446,-0.817872523203606,0.75745998913501,-0.309085810340776
54,"Caretta_caretta","FME","FME",1.642368501737,1.94846841899813,2.25816588129654,-0.0246430416088185
55,"Dogania_subplana","FUA","FUA",3.85226922080604,-0.66401465861296,-1.85178557386967,1.21261662658456
56,"Heosemys_spinosa","SEA","SEA",-0.761439624582936,0.0499978514469693,0.241194203496609,0.989519656223623
57,"Chelus_fimbriata","SEA","SEA",-0.327340033376043,-2.32949626551796,-0.942062505238592,-0.0446712083564914
58,"Macrochelys_temminckii","SEA","SEA",0.842139207936107,-0.869280718364033,0.925182660677198,1.21871250795668
59,"Malacochersus_tornieri","TER","TER",-2.49166467866588,1.51258624115908,-0.438011057637217,3.62312516701819
60,"Malayemys_subtrijuga","SEA","SEA",-0.0539300830280134,-0.0224691558412919,1.34332198430212,0.0338682812486393
61,"Indotestudo_elongata","TER","TER",-3.17478873090194,0.624576830894749,-0.625485476466554,-0.198678458359456
62,"Pangshura_tentoria","SEA","SEA",-0.799070430500475,-0.241989545040405,1.31143101860378,0.573422809518062
63,"Morenia_petersi","SEA","SEA",-1.49526028982637,-0.53003786106267,1.12603137014518,0.355031193060617
64,"Geoemyda_spengleri","TER","TER",-0.832061133927033,0.352371180163771,-0.959036668628623,0.42501191469761
65,"Manouria_impressa","TER","TER",-0.960699022528445,0.755375743904069,-0.598634368256005,0.112882648647225
66,"Platemys_platycephala","SET","SEA",0.704302595900159,-0.108193649011929,-1.31653994862822,1.52386618531006
67,"Trachemys_scripta","SEA","SEA",-0.462221596080652,-1.76869569655323,-1.23159046716336,-0.380501594378146
68,"Glyptemys_insculpta","SET","SET",-1.74687720881878,-1.00627701573508,1.11953552274387,2.00565376487521
69,"Chrysemys_picta","SEA","SEA",-0.101298477357217,-0.970779288673579,-0.583590950156463,0.71726395272647

## Sheet: SET4
,"species","true class","predicted class","LD1","LD2","LD3","LD4"
1,"Dermatemys_mawi","SEA","FME",1.81725720562536,2.09555474756826,0.717922873432029,0.0221447211780121
2,"Staurotypus_triporcatus","SEA","SEA",0.935339879804166,-0.761067343777665,0.395874363776475,1.20568174437591
3,"Claudius_angustatus","SEA","SEA",1.22067386753896,-2.03259003174806,1.29799486011884,1.3468412986585
4,"Sacalia_quadriocellata","SEA","SEA",0.115341853055909,0.0159336037017711,0.822798833838136,1.59089179892221
5,"Mauremys_reevesii","SEA","SEA",0.841421216797381,-2.90047285158062,0.876750777872443,0.350573707792551
6,"Apalone_mutica","FUA","FUA",3.50697827643758,-0.145534452039267,-3.21213126292562,2.31567463836133
7,"Pelusios_situatus","SET","SEA",0.685161222365132,-1.56374574411542,-0.821141361040643,-0.584169311332598
8,"Elseya_novaeguineae","SEA","SEA",1.60571599965445,0.403893644878309,0.530021929342304,0.940947533474737
9,"Chelydra_serpentina","SEA","FUA",0.423552814835893,0.290824665448135,-1.62155584782253,0.115874144291643
10,"Carettochelys_insculpta","FME","FME",1.64876735260003,1.71395694659611,-0.301365900588448,0.625187659604061
11,"Emys_orbicularis","SET","SEA",-0.217700364054621,-0.513050978640567,1.52915919825171,-1.48017639981905
12,"Pelomedusa_subrufa","SEA","FUA",1.22472040813633,-1.25981412772594,-1.62502590400034,-0.378952608911249
13,"Psammobates_tentorius","TER","TER",-2.6146836084899,1.0240312064596,0.239149778895483,2.26825741044832
14,"Homopus_femoralis","TER","TER",-2.2851307204413,0.547960990033029,0.620372781998401,0.491798513264301
15,"Kinixys_belliana","TER","TER",-3.4086839316454,0.732857621258184,-0.124026949196928,0.431030368795532
16,"Rafetus_euphraticus","FUA","FUA",1.89963082660431,-1.22054023367587,-3.12106046778287,0.414004362337425
17,"Platysternon_megacephalum","SET","SEA",1.44415363920022,1.47079930786263,0.410223356345417,-0.181043995005827
18,"Pelodiscus_sinensis","FUA","FUA",0.617507935621394,2.25396369348797,-2.59079365838364,0.463393149488617
19,"Stigmochelys_pardalis","TER","TER",-2.8876136990409,2.37736092831503,-1.34351395219502,-1.00880854264435
20,"Dermochelys_coriacea","FME","FME",2.1987159866864,2.7389209298687,0.672959348920712,-0.401932376059978
21,"Chelonoidis_carbonaria","TER","TER",-3.34519546665669,0.792804919018671,0.0931708956532458,-0.470210959397113
22,"Rhinoclemmys_annulata","SET","SEA",-0.530884145862269,-0.851667477753611,-0.121249886952983,-0.774589724366712
23,"Emydura_macquarii","SEA","SEA",2.36128617601331,0.11969486379347,0.0846394307463766,-0.387653151917918
24,"Astrochelys_radiata","TER","TER",-3.67266356809154,0.00109803592113755,-0.290228494898293,0.994798338276198
25,"Pyxis_arachnoides","TER","TER",-2.67501523800685,-0.0143093642045126,-0.607891465265309,0.656899309144678
26,"Phrynops_tuberosus","SEA","SEA",0.444745930254082,-1.60186613612708,-0.875838106528542,0.713473244229932
27,"Podocnemis_vogli","SEA","SEA",1.19757224741343,0.0764267455895612,-0.166093662424561,-0.255011541609877
28,"Lissemys_punctata","FUA","SEA",0.874126777716881,0.743332191074621,0.402019923028586,-1.24075448507532
29,"Chelodina_oblonga","FUA","SEA",1.74764159210384,-0.562102560865994,1.64319619508068,-0.695182584225094
30,"Mesoclemmys_dahli","SEA","SEA",0.737740411487062,-0.243574026927017,0.527881035569612,1.29487629310252
31,"Chersina_angulata","TER","TER",-2.30141734543671,0.451941965820931,-0.0435737471669598,0.480916794429604
32,"Gopherus_polyphemus","TER","TER",-3.00069092259163,0.875757309491663,-0.107347916207386,-0.125033877924311
33,"Sternotherus_odoratus","SEA","SEA",-0.624647050311956,-0.0428669122028706,0.662765396895494,1.63526947033848
34,"Graptemys_geographica","SEA","SEA",1.65105264910656,-0.652441335879858,0.964597194824055,-0.81281688953576
35,"Clemmys_guttata","SET","SEA",-0.772093981743631,-0.474089909256578,0.575005711209179,-0.383758090742764
36,"Deirochelys_reticularia","SEA","SEA",-0.0957777298489622,-1.50473445957733,0.972746724900742,0.819481119196338
37,"Malaclemys_terrapin","SEA","SEA",0.910973197425464,-1.92633642361195,1.64599584100786,2.50058583289978
38,"Kinosternon_baurii","SEA","SET",-0.894049064345498,0.179493726053848,0.591161806123364,-1.66997036199575
39,"Emydoidea_blandingii","SET","SET",-0.358184695907598,-1.50289437654273,-0.0813546983360302,-1.92698873854535
40,"Eretmochelys_imbricata","FME","FME",3.06809818363338,1.82255394495099,0.628088982573087,0.243631816601552
41,"Geochelone_elegans","TER","TER",-3.93450535922237,0.52699001123821,0.350832199964434,0.87367562238191
42,"Chelonia_mydas","FME","FME",1.79816677064242,2.97243675498406,0.752140539407573,-1.10648364168862
43,"Actinemys_marmorata","SEA","SEA",0.629740452969875,-0.848223336642985,0.499067594101521,-1.18060712344085
44,"Terrapene_carolina","TER","TER",-1.63066582529573,-0.36836493392025,0.014693980101085,0.162086128840861
45,"Testudo_graeca","TER","TER",-2.14372154259988,1.7066759798167,0.222556888012826,0.442231912571116
46,"Hydromedusa_tectifera","FUA","TER",-0.904380170495559,0.100982987472362,-1.27869548367749,-0.398151815247663
47,"Orlitia_borneensis","SEA","SEA",1.17816406379849,0.329981493887536,1.06302893975077,0.116498834438236
48,"Cuora_amboinensis","SEA","SEA",-0.566955702676396,-1.85495871393776,0.285092156089843,0.554774890565866
49,"Notochelys_platynota","SEA","SEA",-0.596237103156537,-2.21845933789608,-0.407009136841735,0.354388133991596
50,"Cyclemys_dentata","SEA","SEA",0.0523566912814853,-0.440168310674315,-0.585107496092965,-0.00530626741909401
51,"Batagur_dhongoka","FUA","FUA",3.09471648675347,-0.335387324171896,-0.556615962472731,-0.375323357246691
52,"Vijayachelys_silvatica","TER","SEA",-0.0291819418480791,0.261417456623718,0.205511715899674,0.138361876894592
53,"Melanochelys_trijuga","SEA","SEA",0.155072952502576,-0.990651343242905,0.88129972846144,-0.418324677001879
54,"Caretta_caretta","FME","FME",1.63879018175159,3.31196725449935,2.3612566454909,-0.553609080502094
55,"Dogania_subplana","FUA","FUA",1.70144475348288,0.839467416253805,-4.06127985443339,0.433355852048728
56,"Heosemys_spinosa","SEA","SEA",-0.103365916528285,-1.27240293378571,0.0808490087115699,-0.32829536092382
57,"Chelus_fimbriata","SEA","SET",-0.612280474328909,0.396424738276261,-0.634649247663267,-1.0333619389031
58,"Macrochelys_temminckii","SEA","SEA",0.824815350797757,1.89546299126381,0.735289499212812,0.800285625271092
59,"Malacochersus_tornieri","TER","SET",-1.50219586156891,-1.06937758517646,-1.18396259683762,-3.02146545762443
60,"Malayemys_subtrijuga","SEA","SEA",-0.252669119672591,-0.75137866879579,1.64115191131131,1.41160693415327
61,"Indotestudo_elongata","TER","TER",-2.41156849332899,0.935508822173879,-1.74113195907595,0.635092994372181
62,"Pangshura_tentoria","SEA","SEA",1.36523354443811,0.191104755457129,0.0234475201076251,-0.495342413095362
63,"Morenia_petersi","SEA","SEA",-0.386033746074696,-0.385813607473163,1.19123997364817,0.738207052157122
64,"Geoemyda_spengleri","TER","SEA",-0.444019517795319,0.0634769475336734,1.06251680861661,-1.33791548652
65,"Manouria_impressa","TER","SEA",0.214835940211132,0.181272547033081,0.0492194744618969,-0.239415249343272
66,"Platemys_platycephala","SET","SET",-0.1569516132658,-1.47118451881899,-0.754576022408591,-1.71117196389203
67,"Trachemys_scripta","SEA","SEA",0.218756689459292,-0.204396403330417,0.45602299881099,-1.20894626151588
68,"Glyptemys_insculpta","SET","SET",-0.587358034214503,-0.998173805421173,-0.793474107306721,-1.17268242912511
69,"Chrysemys_picta","SEA","SEA",-0.103747573658584,-1.45969257416536,0.270980325961276,-1.21934296429992
