# Supplementary material for: The ecomorphology of the shell of extant turtles and its applications for fossil turtles
Source: PeerJ. 2020 Dec 22;8:e10490. doi: 10.7717/peerj.10490 (PMC7761203; doi:10.7717/peerj.10490)
Supplement: Supplemental Information 13 — This table consists of all the extant turtles training dataset. [file peerj-08-10490-s013.xlsx]

## Sheet: SET1
,"true class","predicted class","P(fins)","P(webbed)","P(semiwebbed)","P(semiterrestrial)","P(terrestrial)","DA1","DA2","DA3","DA4"
Rhinoclemmys_annulata,"SET","SEA","8.13640864845196e-06","0.00221767278764316","0.650122749881903","0.106107497470617","0.241543943451188","0.857083728228697","-0.047344449686083","-0.286970147240022","0.252420952868339"
Melanochelys_trijuga,"SEA","SEA","2.17877524815425e-06","0.000549785273909984","0.787164570516348","0.188023371185563","0.0242600942489314","0.664732516244908","-1.10857524727606","-0.716073866879999","0.568936323001671"
Vijayachelys_silvatica,"TER","SET","3.10896584911651e-08","0.00859484067742493","0.344370792934347","0.556774616899856","0.0902597183987129","1.36090203101009","-1.12108857669772","1.19932107313903","0.0939288233588079"
Mauremys_reevesii,"SEA","SEA","5.59945672316426e-06","0.000646072761751161","0.85532874606676","0.141416791580888","0.00260279013387778","-0.0221041870766493","-1.66854012749014","-0.897895146536526","0.473371531633661"
Cuora_amboinensis,"SEA","SEA","2.0116127873978e-06","0.00111005566357552","0.656754681595284","0.321872831892491","0.0202604192358625","0.586918242881982","-1.19161371492872","-0.34506983081816","0.929719069330078"
Cyclemys_dentata,"SEA","SEA","1.00136144075575e-05","0.00286062662361142","0.642767750933661","0.311811333147538","0.0425502756807824","0.434659395705709","-0.723539869240002","-0.167169189341192","1.12125741090471"
Heosemys_spinosa,"SEA","SEA","1.05181660037916e-06","0.000127632040132706","0.795991769390631","0.11147044176767","0.092409104984966","1.21123920786349","-0.727097452976319","-1.16067626748533","0.360193946915058"
Notochelys_platynota,"SEA","SEA","1.59049626346759e-06","0.037003256297891","0.414755479170256","0.215477522205255","0.332762151830335","0.916407553164415","-0.0890499311061646","1.14168844722403","-0.104463393060176"
Sacalia_quadriocellata,"SEA","SEA","3.62719526104728e-07","0.000363474684715396","0.479002697489224","0.0651964534250443","0.45543701168149","1.62402232531623","-0.111268064550628","-0.482030476593019","-0.270041463833101"
Malayemys_subtrijuga,"SEA","SEA","2.91251653020638e-05","0.000448475531387836","0.846337854996108","0.0432309946266241","0.109953549680577","0.613469605402555","-0.0962240142615973","-1.20940329290546","0.135473548114577"
Orlitia_borneensis,"SEA","SEA","0.00514296682078128","0.00667973913790974","0.954955507120079","0.0203183354088144","0.0129034515124151","-0.933065477096041","0.0198291134147307","-1.03872054576298","0.114964002231926"
Pangshura_tentoria,"SEA","SEA","6.58775423335101e-05","0.0014806305668125","0.856204822766009","0.119701871970185","0.0225467971546602","0.0412463044392583","-0.629941306335755","-0.836952099485174","0.837585987713727"
Batagur_dhongoka,"FUA","SEA","8.94472480102608e-05","0.00388768932014065","0.967760970449311","0.0270429399437494","0.0012189530387886","-0.84226381608931","-1.30756947882073","-0.814521992283887","-0.719350976959773"
Morenia_petersi,"SEA","SEA","2.10662053970386e-05","0.00140084253148626","0.905870585519823","0.0594043222654219","0.0333031834778716","0.27374461270836","-0.567871450585781","-0.801404575744837","-0.105077893340491"
Geoemyda_spengleri,"TER","SEA","1.15695707555374e-06","0.00484001171837609","0.53616594694362","0.36700687442233","0.0919860099585976","0.880558200086456","-0.724023011439059","0.375465187428702","0.6203292879855"
Indotestudo_elongata,"TER","TER","5.29974376378995e-09","0.000467778182331184","0.00818811633137238","0.00278993636855086","0.988554163818002","2.3749274383204","1.31557621228259","1.30904334309165","-0.797119716442598"
Malacochersus_tornieri,"TER","SEA","0.000153660868285254","0.0774675622931471","0.626217849186171","0.0864207975248228","0.209740130127574","0.0361045191825571","0.384508508924406","0.619402750464629","-0.0766441014218899"
Testudo_graeca,"TER","TER","2.10963956581171e-07","5.58891587359875e-05","0.026971016453653","0.001664417350773","0.971308466072881","2.01080940402786","1.47248301445237","-0.357345343823001","-0.497055621951276"
Kinixys_belliana,"TER","TER","5.63194740435655e-10","6.75133088990579e-05","0.000755919585827502","0.00049345369421778","0.998683112847861","2.8938308973548","1.99529764303734","1.59088043794135","-0.327870951735108"
Geochelone_elegans,"TER","TER","2.62951535445455e-06","7.57626246559291e-07","0.00271061690165995","1.63729118213161e-05","0.997269623044918","1.9858259868566","3.15828795624416","-1.77519785289046","-0.373718000009335"
Chelonoidis_carbonaria,"TER","TER","1.53456564542035e-06","0.000310487521319211","0.125868519561102","0.0299922364122339","0.8438272219397","1.58551626325674","0.798487630430561","-0.269009526892918","0.682184040162594"
Stigmochelys_pardalis,"TER","TER","2.78878825274883e-09","5.05795361275183e-05","0.00233607335828819","0.000672835166051276","0.996940509150745","2.67602475985714","1.80509036942466","0.91921705983793","-0.45389397005486"
Psammobates_tentorius,"TER","TER","1.49514686775897e-07","2.16373294169597e-06","0.00459893999051327","0.00028747855891784","0.99511126820294","2.37906943447791","2.20056383200164","-0.987614066269226","0.393516037639306"
Chersina_angulata,"TER","TER","2.57495408199817e-07","2.46202811986467e-05","0.0096616126066891","0.000722122893394863","0.989591386723309","2.06670528849865","1.93567240661377","-0.373697580518304","-0.027764166277444"
Homopus_femoralis,"TER","TER","1.93279651382586e-06","0.000725216385676452","0.0572873100335291","0.00950728859976061","0.93247825218452","1.46816960700768","1.28865559628676","0.184886609631726","0.205932331355177"
Pyxis_arachnoides,"TER","TER","6.43769031074272e-07","0.00010081677722969","0.00257173213029555","0.000109458477160611","0.997217348846283","1.75977756339623","2.77130502935203","0.321823267324312","-0.631684181364136"
Astrochelys_radiata,"TER","TER","5.10669371399502e-07","2.20865017205557e-06","0.00102572252646034","1.24714723651681e-05","0.998959086681631","2.12688070194244","3.30039939951232","-0.876606975798073","-0.59101685652863"
Gopherus_polyphemus,"TER","TER","6.9328032279056e-07","0.000170438661701476","0.0131514867288069","0.000639775740535526","0.986037605588633","1.71480110247095","2.01445444563802","0.07079111539019","-0.668275424634523"
Manouria_impressa,"TER","SEA","0.000212003575482103","0.0209640169189839","0.729358890505965","0.0713449109942354","0.178120178005334","0.073922757904152","0.338817721419454","0.0399613527686601","0.120396653310707"
Platysternon_megacephalum,"SET","SEA","7.68682221309093e-08","0.0340724878354311","0.596770761169618","0.366867808473527","0.00228886565320207","0.200569350621006","-2.24704213155252","1.2212589593924","-0.887768716134797"
Glyptemys_insculpta,"SET","SET","1.36801429403361e-08","0.00360448386477757","0.279558110759469","0.700252188459162","0.0165852032364492","1.18361302096763","-1.74469534553937","1.03164259204221","0.456771268355833"
Actinemys_marmorata,"SEA","SET","1.68186319268833e-06","0.00497416562414042","0.378409124732921","0.599851519068088","0.0167635087116574","0.452812332205331","-1.17819858454521","0.4634544218181","1.40271655458973"
Emys_orbicularis,"SET","SET","7.06482969630851e-09","0.000418594974259296","0.226333094811664","0.771320365295374","0.00192793785387268","1.00217619156103","-2.48871744394257","0.364736602619456","1.13735331752128"
Emydoidea_blandingii,"SET","SET","4.2359130583395e-07","0.00245836542385812","0.066934268826757","0.928638765908148","0.00196817624993084","0.281489237038421","-1.57566188828922","0.98455060421988","2.98989258450348"
Terrapene_carolina,"TER","SET","1.13227471151848e-06","0.000179189697824974","0.319196741085175","0.578385589166148","0.102237347776141","1.27460213237814","-0.649114803997697","-0.5493022449279","2.40464789716081"
Clemmys_guttata,"SET","SET","2.21358390544904e-07","0.00285767533854575","0.420504923087887","0.494263566245974","0.082373613969202","1.16180033584215","-0.952469510494855","0.495078059964124","0.73597756850858"
Deirochelys_reticularia,"SEA","SEA","1.48697745319616e-05","0.00203565199294436","0.879210123037642","0.0759096703007201","0.0428296848941621","0.354147763727902","-0.556847668367191","-0.586011470934565","-0.0893083677573876"
Trachemys_scripta,"SEA","SEA","1.38445543341955e-06","0.00507127630467634","0.771819051283386","0.193031384802442","0.0300769031540631","0.554990635962316","-1.06680238202632","0.138773200122418","-0.186239745342172"
Graptemys_geographica,"SEA","SEA","8.20092355885232e-05","0.00197454762972674","0.95162960546047","0.0429289104411637","0.00338492723305136","-0.504132765840594","-1.07162155896836","-0.960100625232847","-0.13744818074747"
Malaclemys_terrapin,"SEA","SEA","4.93455900570724e-06","0.00112018507365824","0.920952704061421","0.0670191244849643","0.0109030518209511","0.246069061625529","-1.13564649115264","-0.742825883793394","-0.392518279726084"
Chrysemys_picta,"SEA","SEA","2.90300245422216e-05","0.00386940815995897","0.794790019198826","0.190952036208908","0.0103595064077647","-0.102691647842062","-1.01631646394242","-0.35449431149641","0.749815493570793"
Dermochelys_coriacea,"FME","FME","0.999996637898336","3.35486546794919e-06","7.10543776404122e-09","6.26378075759019e-12","1.2449424233111e-10","-5.54559055669131","3.87317853857482","-0.180123882189888","1.26568058152436"
Caretta_caretta,"FME","FME","0.974884033948013","0.00031664076287599","0.0247770005658951","7.2965117764625e-06","1.50282114391788e-05","-3.14884063083948","0.861600809239751","-2.37062173260481","-1.00236373443524"
Eretmochelys_imbricata,"FME","FME","0.99737396775045","0.000491668110951474","0.00212969285155384","1.83994720175506e-06","2.83133984274704e-06","-3.57367467405915","1.30968623529387","-1.50319045696778","-0.234777210285939"
Chelonia_mydas,"FME","FME","0.996273026897376","0.000754217443061707","0.00288677220725519","7.45066889784343e-06","7.85327834095831e-05","-2.7952182621428","2.05640814079052","-1.22069845721197","0.572078373780193"
Macrochelys_temminckii,"SEA","SEA","5.38107877200637e-06","0.000270393914833386","0.978297372382582","0.00403166319305476","0.017395189430758","0.382940678353433","-0.589526426513761","-1.53702889733181","-2.31232518738237"
Chelydra_serpentina,"SEA","FME","0.948733647869307","0.00671864850337534","0.044439085613276","8.42316160034809e-05","2.43863980384413e-05","-3.2681950756404","0.502583298732559","-1.24772673328476","-0.38087096984701"
Dermatemys_mawi,"SEA","SEA","0.0324314588854409","0.0189633647049177","0.908200907812119","0.00670072168369353","0.0337035469138288","-1.11671851258757","0.761075308109631","-0.941528482483153","-0.5168115906533"
Staurotypus_triporcatus,"SEA","SEA","0.000132646132285838","0.0015609441682985","0.991466475377007","0.00513757459124057","0.00170235973116773","-0.789032115189849","-0.919318534082122","-1.34303349266242","-1.72061279562101"
Claudius_angustatus,"SEA","SEA","0.000494820525346151","0.00442817675422934","0.992995573218376","0.00200675354840585","7.46759536422299e-05","-1.8503024308596","-1.57548946890681","-1.31883353910835","-2.45061490790634"
Sternotherus_odoratus,"SEA","SEA","1.12015174223387e-05","0.00314705558237906","0.834423595518395","0.0282987865746263","0.134119360807178","0.582739381702145","-0.0624374254549379","-0.439703688387128","-1.06333183764943"
Kinosternon_baurii,"SEA","SEA","0.000733040583615156","0.00219170814903916","0.886436519729335","0.0988592521728698","0.0117794793651409","-0.502669556526179","-0.495950354594381","-1.02887577683787","1.23955502623325"
Carettochelys_insculpta,"FME","FME","0.834501100662933","0.0947459250053181","0.0650114117295806","0.00411618874101191","0.00162537386115645","-2.40255518167407","1.13884336960631","0.0770729662961293","1.7310367706944"
Rafetus_euphraticus,"FUA","FUA","5.79805515993479e-06","0.999910544516513","5.39428156020715e-05","2.82214444907598e-05","1.49316823410467e-06","-2.58101853170843","0.358866777974886","4.18140451120536","-0.749775671557991"
Apalone_mutica,"FUA","FUA","0.000625775248989755","0.997139483984633","0.00184562255806038","0.000226052912763521","0.000163065295553584","-2.16637449682142","1.04497217437235","2.69382349949622","-0.546279722055403"
Dogania_subplana,"FUA","FUA","9.42305079235198e-07","0.999817982215474","8.46922184667157e-05","6.57479273700824e-05","3.06353336096543e-05","-1.59465729355567","0.806042110109362","4.40473918527351","-0.934522655881702"
Pelodiscus_sinensis,"FUA","FUA","1.3380593126327e-05","0.998692922246434","0.000562343524738349","0.000555619398865451","0.000175734236836223","-1.53561429184315","0.796054695117591","3.665848255847","0.0518748485098786"
Lissemys_punctata,"FUA","FME","0.913961565565268","0.0576220758361035","0.0214670550305428","0.00625875813281189","0.000690545435274233","-2.52068063717165","1.15181943861166","0.311601418048037","3.16798544169777"
Pelomedusa_subrufa,"SEA","SEA","4.3595068032972e-05","0.010432092711847","0.857966609259007","0.127470484032241","0.00408721892887138","-0.496539719950546","-1.204499161338","-0.14807354673714","0.167899506056731"
Pelusios_sinuatus,"SET","SEA","0.000423224869820656","0.00128932238975124","0.836463799014257","0.140708601003121","0.0211150527230503","-0.218965743902673","-0.426965291547499","-1.0785683486506","1.58095330785706"
Podocnemis_vogli,"SEA","SEA","0.00016997953353215","0.00923908124683975","0.865138005719978","0.0980422079925055","0.0274107255071448","-0.242395388851105","-0.391826762548203","-0.315983003449801","0.400991636605725"
Elseya_novaeguineae,"SEA","SEA","6.74189821978299e-05","0.0153895190402564","0.846185580533086","0.0238065474131473","0.114550934031312","0.121202916419824","0.166489650961103","-0.112840616771694","-1.16140101544984"
Emydura_macquarii,"SEA","SEA","8.24011901903102e-05","0.00883015766175795","0.961109230759992","0.029200767468402","0.000777442919657638","-1.01647471988001","-1.45793524396085","-0.519292797368939","-0.923018166510218"
Chelodina_oblonga,"FUA","SEA","3.92490775940215e-05","0.0559710823925959","0.922077070800555","0.0215285544164856","0.000384043312769982","-1.27405801046777","-1.69199887084011","0.182408860136875","-1.91615214075666"
Hydromedusa_tectifera,"FUA","SEA","1.77989228399764e-05","0.223653151261628","0.568646121802659","0.117488330937813","0.0901945970750591","0.0519209722882992","-0.164788366890111","1.28184987956144","-0.703398580493072"
Chelus_fimbriata,"SEA","SEA","2.87441035416929e-05","0.0538981082668434","0.884759826518596","0.0607265571796058","0.000586763931413203","-1.08720703133108","-1.74422775625937","0.335008626278192","-1.10144611701934"
Mesoclemmys_dahli,"SEA","SEA","1.02936026720926e-05","0.0237606851002021","0.923904786447534","0.0395634174302152","0.0127608174193761","-0.152612534597293","-0.86820965129459","0.204903464523115","-1.52117762049377"
Phrynops_tuberosus,"SEA","SEA","1.34967489744485e-05","0.0343342631478706","0.846357566128833","0.108037366294251","0.0112573076800711","-0.21887540919106","-0.992478909313106","0.430025281966099","-0.648662626228003"
Platemys_platycephala,"SET","SET","1.38188007239285e-06","0.139152210235248","0.352307627933457","0.497770597150146","0.0107681828010772","0.0328678643886746","-1.246163584806","1.65819884285063","0.254101000496866"

## Sheet: SET2
,"true class","predicted class","P(fins)","P(webbed)","P(semiwebbed)","P(semiterrestrial)","P(terrestrial)","DA1","DA2","DA3","DA4"
Rhinoclemmys_annulata,"SET","SET","1.76237747365535e-09","0.0101276198539461","0.16569344306095","0.805812067952737","0.0183668673699902","0.978909486059615","-1.15368022570337","0.568048867823468","2.42855583975201"
Melanochelys_trijuga,"SEA","SEA","2.16027103705625e-06","0.0230808773857277","0.831471651780589","0.136806153528705","0.00863915703394103","-0.262318354978807","-0.472892349810431","0.651910334478426","-0.00688672699277025"
Vijayachelys_silvatica,"TER","TER","2.70490297299146e-07","0.00131880971401778","0.0789472674128413","0.0333892988355242","0.886344353547319","1.24862576369756","1.42324937340092","1.25265930254638","0.428092681622954"
Mauremys_reevesii,"SEA","SEA","6.42079305495087e-08","0.024964179889808","0.750924068676139","0.223342051260617","0.000769635965505941","-0.332533393348806","-1.75992297648954","0.498017093394624","0.30114418831198"
Cuora_amboinensis,"SEA","SEA","5.26560945520582e-05","0.0217042077782571","0.886695017393975","0.0887993178151099","0.00274880091810612","-0.927129612267924","-0.214690242672954","0.674911329945725","0.0150892406123249"
Cyclemys_dentata,"SEA","SEA","0.00134592234758705","0.14897976973372","0.796531386267875","0.0453334434146092","0.00780947823620857","-1.13421601811559","0.607362917478221","-0.446886991652517","-0.19659284437043"
Heosemys_spinosa,"SEA","SET","2.86175944668295e-07","0.127112131103562","0.297529397871556","0.491148033207107","0.0842101516418307","0.574012884098034","-0.135483220330963","-0.549687153197333","1.87760677301043"
Notochelys_platynota,"SEA","SEA","9.29635774303828e-05","0.0623547368601366","0.699104406044036","0.217728887334592","0.0207190061838045","-0.540770924656032","0.34757236603478","0.149370641403821","1.06754644332605"
Sacalia_quadriocellata,"SEA","SEA","7.48532452935045e-05","0.102562350663288","0.864395842718571","0.0320888471645288","0.00087810620831927","-1.25225477260335","-0.447906139919249","-0.345469032913635","-0.841460751432509"
Malayemys_subtrijuga,"SEA","SEA","2.43683463268571e-05","0.0771811585394704","0.667235753511029","0.0831190523624048","0.172439667240769","0.0828765262360524","0.801663738127653","-0.0460685728465481","-0.185302966066247"
Orlitia_borneensis,"SEA","SEA","3.1128578964038e-05","0.0275410270626327","0.898219596448649","0.0703362376527221","0.0038720102570322","-0.792678174486693","-0.203610324464019","0.525010672168058","-0.328307223409904"
Pangshura_tentoria,"SEA","SEA","1.06034248851338e-05","0.00201711735110434","0.815782487898372","0.180407598746546","0.00178219257909257","-0.770224061536672","-0.514420796831502","2.01501788266926","0.63710842700232"
Batagur_dhongoka,"FUA","SEA","1.16402659839654e-05","0.0167402415366512","0.903255494896091","0.0794545833589875","0.000538039942285987","-1.09202975922615","-0.896738576968732","0.74682025316609","-0.189347999398877"
Morenia_petersi,"SEA","SEA","3.77132309501979e-06","0.0923834146525793","0.63844219357519","0.0408776231772147","0.228292997271921","0.374117098464685","0.63696780090577","-0.2573144971235","-1.11722850551268"
Geoemyda_spengleri,"TER","TER","2.79802139499753e-07","0.242499180238165","0.26839177893056","0.0717357289854432","0.417373032043692","0.90572204269688","0.489373915848058","-1.11160472329062","-0.0555121750635006"
Indotestudo_elongata,"TER","TER","5.84140584213521e-10","0.000248153061261145","0.000639303479949866","7.3333266794945e-05","0.999039209607854","2.43726832959659","2.5012599397275","-0.520310302748135","-1.44509610802109"
Malacochersus_tornieri,"TER","TER","1.93072698411171e-09","0.032752298578897","0.0925216702912643","0.353502881630074","0.521223147569038","1.72568681294426","-0.0407521133608451","-0.315514423938702","1.96508968786032"
Testudo_graeca,"TER","TER","2.77084355096364e-12","0.000387032468273232","0.006983566639709","0.00081202080682589","0.991817380082421","2.92076707978813","0.643025411479468","0.397184406723394","-2.27484002694948"
Kinixys_belliana,"TER","TER","5.87504091453054e-14","0.000165820665527412","1.95002663631722e-05","0.000287517104947652","0.999527161963103","3.93582833050292","1.80358106811481","-1.70568662357745","2.32097606788737"
Geochelone_elegans,"TER","TER","7.97910546102989e-07","0.00169743713553203","0.0612976998282576","0.0179480530063294","0.919056012119335","1.13162618251581","1.73723511369555","0.956431509293486","0.217118338165174"
Chelonoidis_carbonaria,"TER","TER","3.27807720272314e-07","0.000883788347156133","0.00375395883975513","0.00063206444629549","0.994729860559073","1.48268200293022","2.77853293658044","-0.191323526614535","-0.311100258210508"
Stigmochelys_pardalis,"TER","TER","8.95387031975954e-15","1.12908838940287e-06","8.67625556502584e-05","0.000184720270336568","0.999727388085615","4.10601310598761","1.406103914813","1.63541374322412","0.0974476423017035"
Psammobates_tentorius,"TER","TER","5.65722476803701e-08","0.000362786370330101","0.0162063502240593","0.00626379002025596","0.977167016813107","1.60892422162459","1.8795614904118","1.12988672493838","0.209100443429324"
Chersina_angulata,"TER","TER","5.56467884935135e-11","0.00123741530099099","0.00779639696364537","0.00359960922784965","0.987366578451867","2.53026283949893","0.897198643324313","-0.0109512075608016","-0.514419987942602"
Homopus_femoralis,"TER","TER","4.35894810811637e-10","0.000297940889639161","0.000936755259031736","0.000197602923478836","0.998567700491955","2.44865962618101","2.23060546991402","-0.364159956557394","-0.900133383431595"
Pyxis_arachnoides,"TER","TER","7.47794796916913e-11","0.00133661882869677","0.00319955152973257","0.00237516076904241","0.993088668797749","2.56785899258153","1.23800258208336","-0.460398856946209","0.0415646280531709"
Astrochelys_radiata,"TER","TER","1.78833947872185e-11","0.000435581041026786","0.0058175979871285","0.00371125996633682","0.990035560987624","2.71577700589552","0.846444336633418","0.442832524569832","-0.325439458141368"
Gopherus_polyphemus,"TER","TER","6.78435705192421e-12","0.00842840036859416","0.00206392993836753","0.00111885317284097","0.988388816513413","2.8757227282291","0.921112341048953","-1.78658266850848","-0.580035467450964"
Manouria_impressa,"TER","TER","5.47238274214179e-08","0.00598457444344398","0.147764818409339","0.0851922246939791","0.761058327729411","1.35100328988277","0.747132395207997","0.735295316938021","0.492552434678055"
Platysternon_megacephalum,"SET","SET","1.06029091214729e-07","0.0011000674712043","0.301086454245397","0.68699935877289","0.0108140134814183","0.320058693822948","-0.623254037079027","2.08115980254464","2.25006360468431"
Glyptemys_insculpta,"SET","SET","5.98703764082979e-11","0.00183274194286411","0.274999513381181","0.613769754222203","0.109397990393882","1.77351829372408","-1.25123603317733","1.71518922057229","1.04572447319801"
Actinemys_marmorata,"SEA","SEA","4.8951274932268e-09","0.0410853448945511","0.753624916219403","0.20502060121721","0.000269132773708209","-0.244630887116168","-2.50693704867351","0.144473232609956","-0.0544548093236414"
Emys_orbicularis,"SET","SEA","1.1463074693458e-07","0.0693739158216367","0.84876479861571","0.0807734755147501","0.00108769541715591","-0.366911748047193","-1.55664348217599","-0.115500092260141","-0.791025669347981"
Emydoidea_blandingii,"SET","SEA","4.35812983440918e-08","0.0522504403310869","0.728597950380114","0.21710029080757","0.00205127489993057","-0.0769489742681835","-1.58916247174788","0.0925428699441267","0.17236645286162"
Terrapene_carolina,"TER","SEA","9.27161506708584e-10","0.0204360581264617","0.559784200727426","0.345900366482109","0.073879373736842","1.23684914546063","-1.17770250778057","0.617577095499957","0.119694996827292"
Clemmys_guttata,"SET","SEA","1.53486192137193e-07","0.0668881313292823","0.596837075420582","0.328702810571666","0.00757182919227802","0.0682754237636241","-1.0184841228555","-0.0273945065669495","0.85885454442081"
Deirochelys_reticularia,"SEA","SEA","5.05272327510086e-09","0.0954364665574232","0.614268027914748","0.221904506865269","0.0683909936098361","0.97029354976434","-0.982776278385329","-0.236127113110359","-0.192599822306552"
Trachemys_scripta,"SEA","SEA","3.39880446529096e-09","0.0522718118752697","0.637139115793211","0.259757154731653","0.0508319142010611","0.962546651077919","-1.12233193128598","0.119250951245372","-0.101365053675659"
Graptemys_geographica,"SEA","SEA","4.29468675406132e-06","0.00351058025611397","0.866448295033034","0.129900664171098","0.000136165853000189","-1.23523007592931","-1.38939701840129","1.60385130556724","0.323338128653272"
Malaclemys_terrapin,"SEA","SEA","1.44820262297229e-05","0.0191179334068573","0.914405096544751","0.0643640933544975","0.00209839466766431","-0.827236972809383","-0.475791975506778","0.698963009214396","-0.488303865699773"
Chrysemys_picta,"SEA","SEA","7.78651136772342e-08","0.0279190745767574","0.86691247770018","0.104811490244929","0.000356879613019747","-0.54795309283914","-1.90691736808894","0.392893396943986","-0.514978159216575"
Dermochelys_coriacea,"FME","FME","0.999999998743854","2.58498278726084e-10","9.58740527877559e-10","3.86442974587993e-11","2.63157441382327e-13","-5.36470844972693","4.24933302104211","-0.433194116228869","3.3832005813668"
Caretta_caretta,"FME","FME","0.999999274156854","4.62146732533217e-08","6.75349541042765e-07","4.26154018175091e-09","1.73919501080057e-11","-5.05324648385495","2.75985462144855","-0.0209452098120347","0.852437126636553"
Eretmochelys_imbricata,"FME","FME","0.999945883985362","1.63099090004122e-07","5.39402393667344e-05","1.01155086725803e-08","2.56067285470523e-09","-4.36003136346353","2.73257369897416","1.31442191179831","-3.25727581688769"
Chelonia_mydas,"FME","FME","0.999185859881126","0.00010881544248774","0.000701096949478909","3.93657219818338e-06","2.91154709304815e-07","-3.57778871531876","2.30694690944723","-0.501983500125701","-0.416752590878527"
Macrochelys_temminckii,"SEA","TER","1.16088661790807e-09","0.000257067318251955","0.394545469563601","0.10003788505685","0.505159576900411","1.70774567266367","-0.125604280891023","2.85838245233055","-0.842092741395463"
Chelydra_serpentina,"SEA","SEA","0.000843565796521709","0.00501218188025761","0.967948549727333","0.0226543358385154","0.00354136675737232","-1.22561323598754","0.529278031267897","1.43260823842117","-1.07180960798537"
Dermatemys_mawi,"SEA","SEA","3.22387843922341e-06","0.130940904983284","0.841787936455023","0.027061214801498","0.000206719881755626","-1.17328385049122","-1.36812937495317","-0.59753972505262","-1.29445912485484"
Staurotypus_triporcatus,"SEA","SEA","9.29119554879651e-06","0.00676723912208547","0.901160708539885","0.0915791282873238","0.000483632855156509","-1.07229811277434","-0.924510567366972","1.26306697090787","-0.0630207799994863"
Claudius_angustatus,"SEA","SEA","9.22764086892234e-06","0.0823287705169746","0.898521001855015","0.0183123327370441","0.000828667250096994","-1.00639208966752","-0.75907198695599","-0.295877733353461","-1.71429211727715"
Sternotherus_odoratus,"SEA","SEA","1.40107947534845e-05","0.0894143395446036","0.805483726834462","0.083008590351098","0.0220793324750825","-0.315606367108022","0.0821507340119169","-0.121010718259935","-0.298811004286779"
Kinosternon_baurii,"SEA","SEA","4.52315043852748e-06","0.00756794485116517","0.900873854200555","0.0914201822423939","0.000133495555447179","-1.26431005458703","-1.40629055462884","1.15139825016407","-0.0617867220794412"
Carettochelys_insculpta,"FME","FME","0.675013367222953","0.0206729798812121","0.297176253244594","0.00712270585882292","1.46937924181178e-05","-3.19990449061346","0.527056526906638","-0.0475425278483432","0.328404735649631"
Rafetus_euphraticus,"FUA","FUA","3.22309117550383e-05","0.651194937542214","0.315435799887508","0.0323932163319573","0.000943815326565957","-1.06557834400229","-0.398166987555209","-1.80508442924882","0.0916508300528907"
Apalone_mutica,"FUA","FUA","1.37927414132111e-05","0.855447945675198","0.119805194865589","0.022810765641597","0.00192230107620297","-0.723756350278133","-0.0545903254716102","-2.38323273448455","0.583524865005842"
Dogania_subplana,"FUA","FUA","1.1158382531029e-10","0.993712384689702","0.00444777291871907","0.00121773337076732","0.000622108909228273","0.773827879475928","-1.13387493470168","-4.3244056507348","-0.375145121407847"
Pelodiscus_sinensis,"FUA","FUA","9.49140304201414e-06","0.563033868568791","0.272385567154473","0.0400696591494926","0.124501413724201","0.174985642633595","0.761787207011893","-1.62973986604963","-0.0864154744957796"
Lissemys_punctata,"FUA","SEA","0.000149036122412493","0.382183288833861","0.564471552221913","0.0476208227018805","0.00557530011993305","-0.911102141406588","0.177185798700171","-1.15154021694505","-0.062700585453126"
Pelomedusa_subrufa,"SEA","SEA","8.07792055877692e-08","0.014892311592938","0.651093132363877","0.333907217032924","0.000107258231054881","-0.768314507513229","-2.23240772188398","0.715674626879576","1.03597713340674"
Pelusios_sinuatus,"SET","SEA","1.3493220204075e-05","0.122509988868008","0.718234253835087","0.0901855676131499","0.0690566964635506","-0.0546105748988855","0.393629224615438","-0.302010992548507","-0.192056897214098"
Podocnemis_vogli,"SEA","SEA","1.74934388003274e-06","0.0293052232814981","0.78251683830233","0.186167378353058","0.00200881071923373","-0.549248685631693","-0.937907371702142","0.478881502454587","0.445946742421875"
Elseya_novaeguineae,"SEA","SEA","5.09556659236773e-08","0.30370855287541","0.587552806286106","0.108500186097094","0.000238403785724054","-0.580891565984466","-2.12540476523903","-1.12060080046523","-0.113078538424766"
Emydura_macquarii,"SEA","SEA","3.11653686128235e-05","0.141268229345115","0.830840463794308","0.0278029307455304","5.72107464335052e-05","-1.74134569778369","-1.33905119710551","-0.651091065760314","-0.849889163361663"
Chelodina_oblonga,"FUA","SEA","6.65211239705713e-10","0.232322672812866","0.572189681311136","0.192798629367768","0.00268901584301915","0.511396643803498","-2.23323119945661","-0.904651101882199","-0.284065779929473"
Hydromedusa_tectifera,"FUA","FUA","5.05027472391858e-07","0.565400768732726","0.338103577997458","0.0881467015105385","0.00834844673180436","-0.0551694986159025","-0.620248580831614","-1.58027185083206","0.28634397020259"
Chelus_fimbriata,"SEA","SEA","0.000196681783869952","0.0290177347534339","0.696726344842377","0.0322784040418081","0.241780834578511","-0.108422415533576","1.39260752352061","0.458032691314037","-0.909974073093169"
Mesoclemmys_dahli,"SEA","SEA","2.13686213517244e-07","0.235638953055774","0.713357401837573","0.0492192851399056","0.00178414628053446","-0.344710305876576","-1.28760894325658","-0.902669348597331","-1.06275215378035"
Phrynops_tuberosus,"SEA","SEA","1.22837090065071e-05","0.201858477791107","0.733668138393059","0.0625584582316019","0.00190264187522499","-0.84154079853683","-0.605624353193089","-0.722462080647242","-0.313904206672106"
Platemys_platycephala,"SET","FUA","3.6669916403137e-06","0.533493169311137","0.360882348927097","0.104460560533925","0.0011602542362002","-0.74119466943814","-0.857590673135664","-1.53589881277528","0.806665546045715"

## Sheet: SET3
,"true class","predicted class","P(fins)","P(webbed)","P(semiwebbed)","P(semiterrestrial)","P(terrestrial)","DA1","DA2","DA3","DA4"
Rhinoclemmys_annulata,"SET","SEA","0.00394934511953531","0.00693538185144161","0.497058733638056","0.222289453480018","0.26976708591095","0.859352848506932","0.0338325790037467","0.758368888152807","-0.740864275842028"
Melanochelys_trijuga,"SEA","SEA","0.00217556619548014","0.0100589381846891","0.848781525349377","0.0766789809678298","0.0623049893026242","0.250688683561632","1.00656670027687","0.84522042482778","1.11361746799922"
Vijayachelys_silvatica,"TER","SEA","0.000114853246709689","0.00783191916808584","0.394086133578989","0.234830122000379","0.363136972005837","1.5106719696058","0.914375084138652","-0.584846266646915","-0.866076503260518"
Mauremys_reevesii,"SEA","SEA","0.00540473627048048","0.0256833023730428","0.619549758500462","0.107484350110614","0.241877852745401","0.469442658145228","-0.0526478779084827","0.109953352071517","0.324077472582354"
Cuora_amboinensis,"SEA","SEA","0.00510321402050113","0.0299151384421786","0.818869859355628","0.0631539605175329","0.0829578276641596","0.00104857943856591","0.512975631508994","0.339011908537203","1.22865739946148"
Cyclemys_dentata,"SEA","SEA","0.160291697903863","0.0580118362011888","0.635956357632864","0.132602567118266","0.0131375411438175","-1.37511013709659","0.164566905444932","1.43976862434033","-0.328986075325714"
Heosemys_spinosa,"SEA","SEA","0.00488165027418593","0.0190661619555715","0.523533935600865","0.215472770770985","0.237045481398392","0.559830786963739","0.0182960063300558","0.263093103549916","-0.70070105312459"
Notochelys_platynota,"SEA","SEA","0.00329770892710374","0.0434057926665366","0.596667422983558","0.349585803765604","0.00704327165719727","-0.939645609734038","1.84525253945136","0.644529247507804","-1.37058760381779"
Sacalia_quadriocellata,"SEA","SEA","0.0497076688786611","0.0718694440847548","0.615955902499858","0.256282261038595","0.0061847234981307","-1.52376062636597","0.970128137582091","1.19376791870025","-1.14901308957835"
Malayemys_subtrijuga,"SEA","SEA","0.0356790612419972","0.0281332190388856","0.669695628057395","0.212348028195538","0.0541440634661843","-0.425172259021862","0.16376913166878","1.12646456964238","-0.615354868804908"
Orlitia_borneensis,"SEA","SEA","0.00271293378303935","0.019533052035148","0.805952059503848","0.137790530640215","0.0340114240377489","-0.149648347437498","1.25547178486101","0.703758704665079","0.266448490793036"
Pangshura_tentoria,"SEA","SEA","0.00508692650215883","0.00434282207458306","0.677903957017016","0.183178657145387","0.129487637260855","0.61055897289165","0.448256569798325","1.42468933063768","-0.174536079082407"
Batagur_dhongoka,"FUA","SEA","0.0308505436935801","0.0892486473164841","0.804546715069923","0.066058472674157","0.00929562124585582","-1.3704981686474","0.861473301276258","0.786186696014577","0.853110585074261"
Morenia_petersi,"SEA","SEA","0.000696777101421001","0.0012621219851558","0.624267516672453","0.126498614083701","0.247274970157269","1.43118946262641","0.728000360601098","1.3181019315943","0.37901889760379"
Geoemyda_spengleri,"TER","TER","0.00187054617974384","0.0393921933239172","0.392485153421055","0.0756002008735545","0.49065190620173","0.838744217492069","-0.379424189565683","-0.898328140645538","0.279928360944419"
Indotestudo_elongata,"TER","TER","2.28373007272379e-05","0.000194281809900118","0.0569524197861778","0.0116816373778746","0.93114882372532","2.94984366705296","-0.600106939956868","-0.259897160336474","0.660308593477493"
Malacochersus_tornieri,"TER","TER","0.00126087375213112","0.00306784376336175","0.0391220031149246","0.248362378336341","0.708186901033242","1.71119325411113","-1.5523045655945","-0.464394744934431","-3.83238823098425"
Testudo_graeca,"TER","TER","0.000652824784352798","0.00912645943334617","0.238325281011541","0.0679645547747766","0.683930879995983","1.46216447035869","-0.468229587468281","-0.654799196222045","-0.0630562283904454"
Kinixys_belliana,"TER","TER","0.00144344962483848","0.0424784851617406","0.303202740343679","0.0614771774235921","0.59139814744615","0.94544569078334","-0.576923402608369","-1.20854118986656","0.235981974129961"
Geochelone_elegans,"TER","SEA","0.00344429705811463","0.0146168821014154","0.550894834729706","0.08309440515858","0.347949580952184","0.802493597155362","-0.16893136158807","0.140464640795087","0.562142774727746"
Chelonoidis_carbonaria,"TER","TER","0.000449941500830964","0.00621756160992638","0.18879846598602","0.0207513840653892","0.783782646837834","1.64488528862917","-0.752214335619828","-0.801202959891016","1.11990129229297"
Stigmochelys_pardalis,"TER","TER","0.000538126989422443","0.000969763254047388","0.220411264444846","0.0535244940069178","0.724556351304767","1.98583387329429","-0.454459502361722","0.570827357305577","0.230357999221891"
Psammobates_tentorius,"TER","TER","0.105453617774571","0.00223918036648184","0.32443321781654","0.209585528686122","0.358288455356286","0.720019746866277","-1.40002387805244","2.19445940687307","-1.32627761079433"
Chersina_angulata,"TER","TER","0.00220596731633377","0.0120811836487303","0.454666142047574","0.0537431314014534","0.477303575585909","1.0379860070251","-0.355065850959116","-0.0938462917397994","0.904411858061803"
Homopus_femoralis,"TER","SEA","0.00754966352795905","0.194445656049568","0.457392894875352","0.130183758969152","0.210428026577968","-0.0452880134307143","-0.314324794148267","-1.09394273056486","-0.387191058018307"
Pyxis_arachnoides,"TER","TER","0.00667438214235418","0.00588365369181001","0.325694124772909","0.0481388300681427","0.613609009324784","1.13107945930196","-1.03069709258397","0.462050304116418","0.605982612668044"
Astrochelys_radiata,"TER","TER","0.00249428593244325","0.00460867143157596","0.251486280031945","0.0738312407378886","0.667579521866147","1.38769185460609","-0.824500172306093","0.214066308615228","-0.150937045526872"
Gopherus_polyphemus,"TER","TER","0.00178797170035814","0.0290952161851839","0.304906441284704","0.0785670028418745","0.585643367987879","0.991988091575767","-0.5834702259002","-0.881626382454608","-0.049916994992296"
Manouria_impressa,"TER","TER","0.00592841578388292","0.0448462271266114","0.365498899322274","0.0977159212367027","0.486010536530529","0.636996412258105","-0.752311941114844","-0.621520173589162","-0.189661776953182"
Platysternon_megacephalum,"SET","SEA","0.0158192091536808","0.048636267380609","0.769217863724841","0.163554086929357","0.00277257281151279","-1.59974483345259","1.76663108979855","1.3307165132179","-0.309030268506808"
Glyptemys_insculpta,"SET","SET","0.000399245191554749","0.00176701019005874","0.297920272658057","0.58786499104713","0.112048480913199","1.19536510433335","1.06561368605503","0.976101878329414","-2.40708465228692"
Actinemys_marmorata,"SEA","SEA","0.00280306588971038","0.0312638274331271","0.60220932967616","0.209677422258011","0.154046354742992","0.364303586778014","0.45636005471643","-0.0401275184685166","-0.511852888604174"
Emys_orbicularis,"SET","SEA","0.0018230009481349","0.095463733805748","0.658170560335503","0.225813453975193","0.0187292509354218","-0.639365566880457","1.56379957623148","-0.268398772678898","-0.654258022615416"
Emydoidea_blandingii,"SET","SEA","0.0114882471214227","0.0224777442966264","0.801084841468909","0.0927015208880493","0.0722476462249925","-0.111396453502938","0.37402483479264","0.82996678066536","0.694803070409063"
Terrapene_carolina,"TER","SEA","0.00150265320436195","0.0111250264003095","0.68166244065436","0.0559496319940777","0.249760247746891","0.840352572818939","0.316946510031857","0.185963689430316","1.33549563237604"
Clemmys_guttata,"SET","SEA","0.00103815826311856","0.109194992934031","0.450147712632204","0.295487887190835","0.144131248979812","0.248462261075216","0.651980149930233","-1.1830190175299","-1.2753763990169"
Deirochelys_reticularia,"SEA","SEA","0.00196794644610022","0.00391127391526968","0.754317787916485","0.0629020563511047","0.17690093537104","0.879337332537702","0.497142405489801","1.04884225914171","1.32062294819402"
Trachemys_scripta,"SEA","SEA","9.49706076494428e-05","0.065099992226977","0.732514724755609","0.0958929020051877","0.106397410404577","0.564952631806621","1.67979543687765","-1.43619362654148","0.814313392761019"
Graptemys_geographica,"SEA","SEA","0.0494603164842449","0.122064748969324","0.672323574283392","0.152004864439163","0.00414649582387562","-1.80549990838726","1.09373222433456","0.955939787924971","-0.462752327664925"
Malaclemys_terrapin,"SEA","SEA","0.0166463293453599","0.0410861069248271","0.758627824444919","0.14831150535398","0.0353282339309143","-0.567615494771374","0.602288541465277","0.786194285531399","-0.030443998699251"
Chrysemys_picta,"SEA","SEA","0.00146336090476377","0.101027505464192","0.591703953372867","0.224475024601707","0.0813301556564701","-0.0321039980790816","0.916346610673948","-0.791686400975606","-0.666304534249759"
Dermochelys_coriacea,"FME","FME","0.964503250337711","0.0307923146692101","0.00226437155873381","0.000430652659047514","0.00200941077529726","-2.09344693708566","-4.08322511930853","-0.257200034961673","-0.597746529293943"
Caretta_caretta,"FME","FME","0.937875561113916","0.00980225394581704","0.0414015776996466","0.0092184344207181","0.00170217281990265","-1.99877115356347","-1.6192179766113","2.08768234286772","-0.665117528466677"
Eretmochelys_imbricata,"FME","FME","0.961413454455673","0.00613163265630058","0.0307808144681124","0.00152008681357928","0.00015401160633427","-2.87036548522118","-1.05485318033702","2.66723689012175","0.984083555882338"
Chelonia_mydas,"FME","FUA","0.0102388800751533","0.84199496073877","0.112596093286277","0.02621417738318","0.00895588851662016","-1.60924181403361","-0.21414656767809","-1.88039447183321","-0.480171485720016"
Macrochelys_temminckii,"SEA","SEA","0.0133539277027019","0.056980032657938","0.601455301480544","0.315242492441256","0.0129682457175593","-0.97427064768144","1.09869793321688","0.750564345892735","-1.28859438462952"
Chelydra_serpentina,"SEA","TER","0.166818330826987","0.100213429060684","0.241605691468604","0.038475141667687","0.452887406976038","-0.0729019826068777","-2.25274588935692","-0.339872125997431","0.184728425411024"
Dermatemys_mawi,"SEA","SEA","0.0302443193554857","0.099822607152049","0.654279760962654","0.200171793673062","0.015481518856749","-1.16050544844939","0.708679786316017","0.608112550854019","-0.698767381288175"
Staurotypus_triporcatus,"SEA","SEA","0.0411898476227789","0.366254818834885","0.400635951305061","0.159738341360377","0.0321810408768979","-1.17317441536537","-0.0989412673911387","-0.512667659042994","-1.04991994021963"
Claudius_angustatus,"SEA","SEA","0.0886544663438931","0.066272565526086","0.593512276027749","0.00534970637243469","0.246210985729837","-0.205507546699597","-1.56079405878725","0.0604456886216977","3.6674933011547"
Sternotherus_odoratus,"SEA","SEA","0.0075349174836903","0.20190202171979","0.522102680652281","0.110834016797162","0.157626363347076","-0.176097770500195","-0.133696504112503","-1.00223080965567","-0.052756503181708"
Kinosternon_baurii,"SEA","TER","0.000121792750889387","0.00584378213142813","0.353955918864324","0.119154249324526","0.520924256928832","1.69912402797327","0.556678162296025","-0.60024933974788","-0.151696971580534"
Carettochelys_insculpta,"FME","SEA","0.146588559669854","0.0371661567035156","0.690980004893575","0.0995489905457859","0.0257162881872699","-1.01114174523137","-0.0901744811886864","1.51820848767036","0.185677338497491"
Rafetus_euphraticus,"FUA","FUA","0.023806247279306","0.920244882298183","0.0430012602747163","0.00533679812886626","0.00761081201892886","-1.80468358508749","-1.2994275327772","-2.22816075214764","0.180789113147228"
Apalone_mutica,"FUA","FUA","0.00428412323321639","0.926502058160499","0.0611800582587995","0.00781219645487702","0.000221563892607834","-2.94823901823825","1.11009516507703","-1.66877273225679","0.0160121381186738"
Dogania_subplana,"FUA","FUA","0.00480332108967438","0.93370513269168","0.0566497129185174","0.00452748355059967","0.000314349749528669","-2.83511935475129","0.772718357028454","-1.81883934671694","0.592609215844154"
Pelodiscus_sinensis,"FUA","FME","0.605922265987381","0.38987188710951","0.00296003113008565","0.000558295179347666","0.000687520593675853","-2.98725796149824","-3.32151166760707","-1.52257191992915","-0.724939757130468"
Lissemys_punctata,"FUA","SEA","0.0638390730109519","0.0918502932630808","0.484980819632145","0.242838187911949","0.116491626181873","-0.443666778963456","-0.576115473536053","0.265088965112758","-1.20111446955026"
Pelomedusa_subrufa,"SEA","TER","7.69843899098367e-05","0.0237427933011407","0.27386924710261","0.0781136954364759","0.624197279769864","1.55167833656931","0.349140063563445","-1.79775622205627","0.0243414185219899"
Pelusios_sinuatus,"SET","SEA","0.0111805928380935","0.0377899337245227","0.459560044960094","0.0891016372530258","0.402367791224264","0.487746204158711","-0.744382266506356","-0.180982595004218","0.158507671335609"
Podocnemis_vogli,"SEA","SEA","0.00730350399500394","0.107452470946851","0.69749358577044","0.154179690292337","0.033570748995368","-0.657773160148608","0.818555022480489","-0.0727683319792865","-0.172335882846894"
Elseya_novaeguineae,"SEA","SEA","0.0189726030810626","0.258651974726323","0.561135186386213","0.112006962115551","0.049233273690851","-0.834128368603637","0.120469261398224","-0.537649213204062","-0.121228332618"
Emydura_macquarii,"SEA","FUA","0.00129714585863584","0.505350016171609","0.467831685788591","0.0233983519010787","0.00212280028008593","-1.82037222191464","1.97188973532471","-1.22419718463147","1.45067947983397"
Chelodina_oblonga,"FUA","FUA","0.00117139433517721","0.74949686567607","0.18994937401737","0.0513497616698016","0.00803260430158096","-1.30540342608922","0.986114906689163","-2.15038310011818","-0.517814415295901"
Hydromedusa_tectifera,"FUA","SEA","0.000617271981917091","0.172445427142571","0.64049627227316","0.109798488428259","0.0766425401740935","-0.0504792466888583","1.12839174270693","-1.40912303756601","0.315080440462674"
Chelus_fimbriata,"SEA","SEA","6.88849125033991e-05","0.0470133091713014","0.699416138589388","0.203107350280314","0.0503943170464936","0.402937989071801","2.23027997625622","-1.08955070896926","-0.162110579769967"
Mesoclemmys_dahli,"SEA","SEA","0.0118097264068549","0.156400583116749","0.733834808161842","0.0503993841433721","0.0475554981711817","-0.695158247664359","0.328591243714827","-0.33586052686536","1.21176756572378"
Phrynops_tuberosus,"SEA","SEA","0.17271335491947","0.152568276519741","0.632284541842557","0.0220537630244729","0.0203800636937588","-1.44714044656255","-0.407260862939429","0.572085678084193","1.80324093286063"
Platemys_platycephala,"SET","FUA","0.00878063549476813","0.400558619407838","0.326362942028254","0.198783879050144","0.0655139240189964","-0.658415942064106","-0.00197191192195961","-1.2945997070225","-1.42702406407855"

## Sheet: SET4
,"true class","predicted class","P(fins)","P(webbed)","P(semiwebbed)","P(semiterrestrial)","P(terrestrial)","DA1","DA2","DA3","DA4"
Rhinoclemmys_annulata,"SET","SEA","0.000105775278805856","0.00749620398166813","0.544682624897311","0.333718182039538","0.113997213802676","-0.554155545321269","-0.725085560314769","0.0974834519464055","-0.746577561005153"
Melanochelys_trijuga,"SEA","SEA","0.000319234384148437","0.00269054758450323","0.807623416584734","0.169813039227959","0.0195537622186554","0.0501181010136079","-0.718268518660913","1.1257579817912","-0.40006521026757"
Vijayachelys_silvatica,"TER","SEA","0.0061724602713082","0.0117939238844946","0.735981403961802","0.080234488323226","0.16581772355917","-0.277701213713674","0.558756229714095","0.427890407359202","0.201305281911219"
Mauremys_reevesii,"SEA","SEA","3.02955510336541e-06","0.00128867663374189","0.922884090157668","0.0751011189390561","0.000723084714430101","0.721463443757747","-2.45455799497614","1.45890485791735","0.43528175026833"
Cuora_amboinensis,"SEA","SEA","5.94047769603043e-06","0.00240434323651454","0.846238474889176","0.105917643303255","0.045433598093358","-0.539625817268494","-1.66245295532685","0.626500313895373","0.616494526929332"
Cyclemys_dentata,"SEA","SEA","0.000383731376643052","0.0622874353214203","0.724955001068037","0.158129132433135","0.0542446998007647","0.0715809526791627","-0.460484387067572","-0.497398316134668","0.0204590651324845"
Heosemys_spinosa,"SEA","SEA","0.000128416821177787","0.0038041420348949","0.744560919721922","0.184320271438691","0.0671862499833149","-0.399664270250714","-0.77298863892771","0.651166800194586","-0.211130139108718"
Notochelys_platynota,"SEA","SEA","9.29344897217266e-07","0.0100340908767596","0.770847302683616","0.192524595626903","0.026593081467824","-0.351040270558695","-2.30323100820481","-0.205957424013427","0.381033865144643"
Sacalia_quadriocellata,"SEA","SEA","0.0019003434110418","0.0062963362666363","0.933270077644039","0.0152110785966669","0.0433221640816157","0.0356373546380002","0.163872239689107","0.87208573365919","1.62252205445645"
Malayemys_subtrijuga,"SEA","SEA","7.73470207615296e-05","0.00180316710877241","0.961808499609128","0.0257455413796967","0.0105654448816413","0.121379959307893","-1.0233348148482","1.30374014534178","1.3070104356308"
Orlitia_borneensis,"SEA","SEA","0.0315438884227444","0.0151383566974491","0.897169109560713","0.0503327039069473","0.00581594141214597","1.01227818298138","0.514307798440272","1.05971699511783","0.100634902367133"
Pangshura_tentoria,"SEA","SEA","0.0238426572445352","0.0832525696381157","0.768404833563401","0.118018790914355","0.00648114863959325","1.13080441364568","0.39822336441574","0.160368256676546","-0.470332619049367"
Batagur_dhongoka,"FUA","SEA","0.0271060903060547","0.40602327003496","0.525346052429624","0.0414240473603387","0.000100539869022991","2.64887244732067","0.0670144221194745","-0.160703837450592","-0.283159130109228"
Morenia_petersi,"SEA","SEA","0.000687770527775392","0.00127112398394376","0.859146514473414","0.0440162505605706","0.0948783404542969","-0.49490879901233","-0.118600374837237","1.35377912306819","0.76737772773184"
Geoemyda_spengleri,"TER","SEA","0.00544308181270114","0.000847789684690909","0.479564841829082","0.273124354393153","0.241019932280373","-0.770905903823997","0.545784605776742","1.37956592463654","-1.30165234025428"
Indotestudo_elongata,"TER","TER","5.87410926832904e-06","0.000692496629644798","0.00564934453457934","0.00169685846492411","0.991955426261583","-2.40822104027864","0.848121765164115","-1.67396460686989","0.72590894808238"
Malacochersus_tornieri,"TER","SET","1.16272960799807e-06","0.0028742903090474","0.034763749752204","0.898959308548368","0.0634014886607726","-1.19318400585501","-1.36081854201563","-1.19972214962655","-3.08517859434504"
Testudo_graeca,"TER","TER","0.000370803574174392","2.16460047763714e-05","0.00597800260811116","0.000753363255546764","0.992876184557391","-2.48475655765762","2.08071558906613","0.411934060811738","0.537163343531175"
Kinixys_belliana,"TER","TER","6.80109533166318e-07","2.26110864512693e-06","0.00128412981076806","0.000416864517301613","0.998296064453752","-3.43981050469248","0.855678300824082","-0.00358596446354279","0.498604201206942"
Geochelone_elegans,"TER","TER","1.09438537557028e-07","2.46678495009115e-06","0.00213198204681369","0.00058930868746845","0.99727613304223","-3.49743243444762","0.145405833497973","-0.00403685604002334","0.813434882924018"
Chelonoidis_carbonaria,"TER","TER","1.52313628035178e-06","1.2321230016717e-05","0.00346518393009204","0.0038647199333396","0.992656251770271","-3.04021627750199","0.500950077500548","-0.197286335070718","-0.534099950629583"
Stigmochelys_pardalis,"TER","TER","3.81148912000959e-05","4.48929262278694e-05","0.000403218572917081","0.000749432779407236","0.998764340830248","-2.95039975779968","2.2745530796808","-1.47587868941895","-0.984498383059948"
Psammobates_tentorius,"TER","TER","1.28506357081688e-05","7.4273355644361e-05","0.0189707664394335","0.000469775067832772","0.980472334501381","-2.43521226216689","0.848337250179665","0.0149333173777996","2.281301887807"
Chersina_angulata,"TER","TER","1.74682111666301e-05","0.000136265912178355","0.0286446502026681","0.00609672379185929","0.965104891882128","-2.27527987759964","0.483635614794109","-0.00771126742105119","0.517037878096553"
Homopus_femoralis,"TER","TER","3.9149941645051e-05","0.000123249568502616","0.0549333737843377","0.00991963353496999","0.934984593170545","-2.12365862147782","0.443265375070651","0.450916774749282","0.462770094942555"
Pyxis_arachnoides,"TER","TER","1.20668724020874e-06","0.000593430547208995","0.0369122049195687","0.0121752359802771","0.950317921865705","-2.26806907785964","-0.426297019735847","-0.858254539449837","0.624168359763808"
Astrochelys_radiata,"TER","TER","5.46829314248822e-08","4.59191643511951e-05","0.00820823452799686","0.00274134448625819","0.989004447138462","-3.02182695971827","-0.646595056715785","-0.768772067900096","0.906008236587312"
Gopherus_polyphemus,"TER","TER","4.17398054110512e-06","9.24190384600103e-05","0.00920192149783365","0.00670723865834912","0.983994246824816","-2.5926817261652","0.42033519857295","-0.537318937607851","-0.213601333857387"
Manouria_impressa,"TER","SEA","0.00519287188346554","0.0282349202811918","0.755332327032849","0.138723423398112","0.0725164574043818","0.0881106169620682","0.312964070942852","0.139643163792083","-0.21869227071738"
Platysternon_megacephalum,"SET","SEA","0.412390496728468","0.0832665178863196","0.461852243856654","0.0358037229606042","0.00668701856795425","1.26451208691746","1.50756372082167","0.223758327205924","-0.217275831448493"
Glyptemys_insculpta,"SET","SET","2.65727219926804e-05","0.0232059242646317","0.365426958075305","0.537814020488831","0.0735265244492397","-0.438697138776326","-1.11099453030684","-0.705143981690837","-1.17739238157038"
Actinemys_marmorata,"SEA","SEA","0.000453486768994033","0.0130244332681747","0.628763886039473","0.352890901895949","0.00486729202740941","0.68538858199809","-0.837546999960413","0.520662908723609","-1.22879136507556"
Emys_orbicularis,"SET","SEA","0.00066312593673909","0.0010578147508051","0.549841016541472","0.424711327131671","0.0237267156393125","-0.117394202202919","-0.486456290741389","1.43505858595449","-1.57672416845886"
Emydoidea_blandingii,"SET","SET","3.40405178554004e-06","0.00897940304579659","0.210081181827098","0.776562375518176","0.00437363555714341","0.155196464409045","-1.98788740584393","-0.365305791696874","-2.07093919882741"
Terrapene_carolina,"TER","TER","2.60281152727969e-05","0.00302866144117756","0.332015617300612","0.105549866358953","0.559379826783985","-1.36286920634336","-0.586091513605662","-0.114819776958815","0.128474756476241"
Clemmys_guttata,"SET","SEA","0.000118824462816912","0.00623569688617428","0.650844030561303","0.256423361869639","0.0863780862200668","-0.450215027648844","-0.755882517036041","0.317637404526453","-0.478529675624827"
Deirochelys_reticularia,"SEA","SEA","2.52435988621648e-05","0.00193560081558861","0.930216368263335","0.0556548709092766","0.012167916412938","-0.00575831458235607","-1.4026548566685","1.11525008370333","0.826586586308025"
Trachemys_scripta,"SEA","SEA","0.00187986540314706","0.0124234392217023","0.596877534008981","0.362659970571081","0.0261591907950891","0.223505959108608","-0.176162026248871","0.441962732794209","-1.25253353244206"
Graptemys_geographica,"SEA","SEA","0.00299853514634071","0.0219633489259381","0.814650095549996","0.159853555309377","0.000534465068347537","1.65589886651763","-0.615950683974915","0.92168462437884","-0.878126782591006"
Malaclemys_terrapin,"SEA","SEA","2.18501290123571e-05","0.000686349422619185","0.994747157285559","0.00385016680477695","0.000694476358033031","0.818042960971548","-1.55714866770398","1.98843394517186","2.57285996815122"
Chrysemys_picta,"SEA","SET","1.61973154210827e-05","0.00776127856933444","0.475313625036782","0.509488363336271","0.0074205357421917","0.194501647802733","-1.66981830645164","0.191929572337899","-1.30052481059532"
Dermochelys_coriacea,"FME","FME","0.987551619592191","0.00349408050835519","0.00842645393852161","0.000431791805880774","9.60541550515466e-05","1.80966028490826","2.89233554803653","0.421716592112906","-0.442219667982108"
Caretta_caretta,"FME","FME","0.998607501148655","1.84075726115391e-05","0.00127939309458447","4.86209030682082e-05","4.60772810806638e-05","1.18606981774972","3.61994146550034","2.02068716464722","-0.641101439901845"
Eretmochelys_imbricata,"FME","FME","0.958577889508299","0.00927610724716899","0.0315901669296412","0.000522578368671302","3.32579462198435e-05","2.4549071461244","2.3002179915938","0.753172072599326","0.297173871832678"
Chelonia_mydas,"FME","FME","0.986575521159254","0.00406629113357925","0.00795742830010288","0.00122045322606688","0.000180306180996875","1.61210293754625","2.87276302991343","0.244716482169771","-1.22564493884888"
Macrochelys_temminckii,"SEA","SEA","0.277805998525127","0.0893829117988794","0.597520326425075","0.0184203772366976","0.0168703860142215","0.970466139070651","1.54059478408582","0.133917964633676","0.679555120791245"
Chelydra_serpentina,"SEA","SEA","0.00502892518659995","0.260824609543177","0.50358228629916","0.0805550867706644","0.150009092200398","0.0427950279789053","0.613881178809392","-1.19007483829267","0.268679013457662"
Dermatemys_mawi,"SEA","FME","0.783019752694722","0.0531264671946112","0.15557222934966","0.00733935810769917","0.00094219265330789","1.75744273358595","1.92665015326006","0.243324224846262","-0.0804473255326262"
Staurotypus_triporcatus,"SEA","SEA","0.000750978928582346","0.0139286354475537","0.957773289459305","0.0217837106236057","0.00576338554095288","0.72905568051474","-0.447536842206271","0.700544569200136","1.28696539849076"
Claudius_angustatus,"SEA","SEA","1.3421555240366e-05","0.00432336363089621","0.975634603847158","0.0198552266201666","0.000173384346538735","1.45243711349942","-2.0953819163311","1.28544271678155","1.30383915820243"
Sternotherus_odoratus,"SEA","SEA","0.000490819345750643","0.00394162365733652","0.80164232641722","0.0185476095382498","0.175377621041443","-0.605374907028484","0.0135241914996195","0.6668464796693","1.65981459715961"
Kinosternon_baurii,"SEA","SET","0.000676635137986983","0.00385818920579623","0.310536878583529","0.533256284255891","0.151672012816797","-0.661135898229661","-0.0526638784758555","0.307920350072274","-1.78672604110239"
Carettochelys_insculpta,"FME","FME","0.590559388581864","0.124251202068269","0.269998969923215","0.0074161749580034","0.00777426446864847","1.21058115045437","1.99574305493367","-0.21253855738","0.697498049217547"
Rafetus_euphraticus,"FUA","FUA","3.45566420630947e-06","0.965310564673605","0.0295597947575418","0.00507938970379976","4.67952008473875e-05","1.9165551254639","-1.40634521953509","-2.86541197001971","0.522554983745182"
Apalone_mutica,"FUA","FUA","7.81820146384103e-06","0.997777324310339","0.00219661339504192","1.8107504195581e-05","1.36588959516929e-07","3.54642566055617","-0.539530214689406","-3.26324905212082","2.40350005404206"
Dogania_subplana,"FUA","FUA","6.4102357555278e-06","0.999091620912289","0.000730428974230341","0.000161521853936617","1.0018023789033e-05","1.95863100381719","0.106793191961066","-4.39968543469745","0.445118366747793"
Pelodiscus_sinensis,"FUA","FUA","0.00461616869576357","0.973195713807163","0.014344857368225","0.00213337652449546","0.0057098836043528","0.770537314802005","1.65664157892027","-3.08528545334662","0.436688273045245"
Lissemys_punctata,"FUA","SEA","0.0161530284166043","0.131300749579077","0.544043567839545","0.303822593964909","0.00468006019986432","1.21512764547604","0.228535067206233","-0.205195889847084","-1.42382171069879"
Pelomedusa_subrufa,"SEA","FUA","2.48236407093068e-05","0.572153265343313","0.303260802254813","0.123878164244004","0.000682944517161192","1.44670596365059","-1.57374026562083","-1.6337799116269","-0.385877395866662"
Pelusios_sinuatus,"SET","SEA","3.86582226237219e-05","0.0700201158138388","0.643706828562425","0.281175267085873","0.00505913031524008","0.681310081564094","-1.49300586542747","-0.529175763657673","-0.536355084635735"
Podocnemis_vogli,"SEA","SEA","0.0193782237822145","0.0623305442216034","0.807377631903136","0.0962625527472599","0.0146510473457864","0.817957956675063","0.471507637359415","0.17748286651952","-0.168286388695299"
Elseya_novaeguineae,"SEA","SEA","0.0397755142760611","0.0490701956082655","0.890606322694699","0.0173141851423415","0.00323378227863278","1.35665117734081","0.633237813961113","0.613720997914237","0.976787223382235"
Emydura_macquarii,"SEA","SEA","0.054840547002689","0.163138877282529","0.718371593076924","0.063066601769437","0.000582380868420838","2.05967973139863","0.374010324621672","0.245841091100766","-0.359335723829442"
Chelodina_oblonga,"FUA","SEA","0.00832194458890307","0.00558176984125733","0.883064237289312","0.10252399403027","0.000508054250257883","1.60345937865102","-0.311508586368957","1.7103948129832","-0.740731558435161"
Hydromedusa_tectifera,"FUA","TER","0.000320748474608136","0.01401052385686","0.175829776459353","0.0857050886012129","0.724133862607966","-1.17015555252036","0.382251725315129","-0.879618281305007","-0.271903148581921"
Chelus_fimbriata,"SEA","SET","0.000727888566424608","0.0743906707051301","0.365864351921229","0.397439562897806","0.161577525909411","-0.3144930786161","-0.0247030842497569","-0.980347955401767","-1.12520950102239"
Mesoclemmys_dahli,"SEA","SEA","0.00155683847115192","0.0206135524432456","0.948605236410149","0.0208997983999853","0.00832457427546872","0.706232686496833","-0.178937130192065","0.545658352058355","1.31064677935666"
Phrynops_tuberosus,"SEA","SEA","2.09931339239218e-05","0.0615661468572302","0.845610544873092","0.0823738948808969","0.0104284202548567","0.416077109323272","-1.48465351683966","-0.520602392855338","0.807196794120959"
Platemys_platycephala,"SET","SET","3.17464758949784e-05","0.00887445220115893","0.314649359323255","0.636763053322945","0.0396813886767463","-0.351583478234582","-1.13243358062463","-0.225542680136732","-1.62252850807599"
