# Supplementary material for: The ecomorphology of the shell of extant turtles and its applications for fossil turtles
Source: PeerJ. 2020 Dec 22;8:e10490. doi: 10.7717/peerj.10490 (PMC7761203; doi:10.7717/peerj.10490)
Supplement: Supplemental Information 14 — Each table shows results for a different SET (SET1 to SET4). The second column represent the predicted class by the model. The five next columns are the prediction values (between 0 and 1) for each ecological category. The four next columns are the results of the discriminant analysis. [file peerj-08-10490-s014.xlsx]

## Sheet: LDA
Prediction results for the LDA
SET1	pred	4	3	2	1	0	LD1	LD2	LD3	LD4
Proganochelys_quenstedti	2	6.65e-06	5.6e-08	0.999935	2.23e-05	3.6e-05	-0.60451	-1.15633	-4.86522	3.1497
Proterochersis_robusta	2	1.32e-07	2.31e-06	0.985052	0.0128125	0.0021333	0.53465	-1.2744	-2.5479	0.242064
Plesiochelys_bigleri	2	0.0226557	0.00427409	0.947172	0.00117674	0.0247218	-1.12571	1.23937	-1.51147	0.810972
SET2	pred	4	3	2	1	0	LD1	LD2	LD3	LD4
Proganochelys_quenstedti	2	7.95363e-16	0.000511192	0.69369	0.275966	0.0298327	-1.95977	-2.68326	1.95958	-1.99377
Proterochersis_robusta	2	0.00687699	0.00232291	0.976218	0.0145821	4.13878e-08	3.30297	-0.803253	1.89742	-0.579785
Plesiochelys_bigleri	1	9.80232e-08	0.0328509	0.395899	0.57124	9.76074e-06	1.23565	-1.44404	0.271114	2.93639
SET3	pred	4	3	2	1	0	LD1	LD2	LD3	LD4
Proganochelys_quenstedti	3	0.00139173	0.47494	0.453918	0.067993	0.00175765	1.65973	-1.34709	-1.03551	0.157951
Proterochersis_robusta	2	0.32167	0.0776763	0.385412	0.0228703	0.192371	0.519893	2.13112	-0.184937	-1.23821
Plesiochelys_bigleri	3	7.26822e-05	0.496054	0.371521	0.131754	0.00059831	1.66207	-2.60373	-1.54639	1.2272
SET4	pred	4	3	2	1	0	LD1	LD2	LD3	LD4
Proganochelys_quenstedti	1	2.33466e-05	0.000184377	0.0623367	0.937389	6.70783e-05	0.826526	-1.4926	1.2832	-4.11424
Proterochersis_robusta	2	5.37568e-08	0.00142231	0.888479	0.106206	0.00389331	-0.284039	-2.86083	0.17301	0.757633
Plesiochelys_bigleri	2	6.40519e-05	0.110169	0.799621	0.0900268	0.000119639	1.64351	-1.5291	-0.484974	-0.0592185

## Sheet: pFDA_calibrated
Predictions for the fossils - pDFA, calibrated tree
SET1	predicted class	4	3	2	1	0	DA1	DA2	DA3	DA4
Plesiochelys_bigleri	4	0.878866	0.000334939	0.115352	1.9423e-05	0.00542733	-1.76468	2.0817	-2.62018	-1.46582
Proterochersis_robusta	2	6.71825e-20	2.27322e-36	1	1.0605e-09	2.78929e-15	5.01479	-12.7972	-26.3875	-2.61505
Proganochelys_quenstedti	2	NaN	NaN	NaN	NaN	NaN	-5.65573	-11.6149	-50.3911	-34.0133
SET2	predicted class	4	3	2	1	0	DA1	DA2	DA3	DA4
Plesiochelys_bigleri	1	5.3798e-07	0.00576647	0.0839457	0.910286	1.72263e-06	-1.70507	-2.5149	0.413841	4.75104
Proterochersis_robusta	4	1	3.70489e-15	3.14947e-09	8.4082e-11	9.30768e-53	-25.1809	-20.4283	3.64934	10.0253
Proganochelys_quenstedti	1	NaN	NaN	NaN	NaN	NaN	20.138	-31.956	15.7497	-9.46963
SET3	predicted class	4	3	2	1	0	DA1	DA2	DA3	DA4
Plesiochelys_bigleri	2	2.00196e-06	0.263411	0.71036	0.0252993	0.000927902	-1.02689	4.7346	-2.43145	2.2238
Proterochersis_robusta	4	1	5.9257e-13	5.46476e-16	7.79951e-24	1.76584e-12	-4.55878	-20.2304	2.28253	17.74
Proganochelys_quenstedti	3	1.89591e-17	1	1.47604e-07	3.68165e-13	2.31247e-19	-11.2772	14.8657	-11.4732	12.2276
SET4	predicted class	4	3	2	1	0	DA1	DA2	DA3	DA4
Plesiochelys_bigleri	2	8.34645e-06	0.358436	0.565954	0.0755957	5.95326e-06	2.96791	-2.71737	-0.579317	-0.078537
Proterochersis_robusta	2	7.51103e-37	1.57988e-19	0.999909	9.07158e-05	4.19926e-07	-6.3764	-22.6028	11.3986	10.031
Proganochelys_quenstedti	1	NaN	NaN	NaN	NaN	NaN	4.84191	-9.09403	19.1015	-43.1976

## Sheet: pFDA_ultrametric
Predictions for the fossils - pDFA, ultrametric tree
SET1	predicted class	4	3	2	1	0	DA1	DA2	DA3	DA4
Proganochelys_quenstedti	2	0.0199284	0.00313634	0.95649	0.0007793	0.0196657	-1.16989	1.28816	-1.57166	-0.843348
Proterochersis_robusta	2	4.45704e-08	9.33435e-07	0.988427	0.0101816	0.00139064	0.555611	-1.32345	-2.64524	-0.251447
Plesiochelys_bigleri	2	3.02855e-06	1.68402e-08	0.999969	1.07318e-05	1.69708e-05	-0.626624	-1.20118	-5.05151	-3.27051
SET2	predicted class	4	3	2	1	0	DA1	DA2	DA3	DA4
Plesiochelys_bigleri	1	4.90558e-09	0.0220991	0.381273	0.596624	4.0082e-06	-1.21666	-1.56271	0.242136	2.72975
Proterochersis_robusta	2	4.16842e-06	0.0175855	0.929449	0.0529615	5.41312e-09	-3.00288	-2.12145	0.356847	0.962662
Proganochelys_quenstedti	1	5.71568e-20	0.00142889	0.384847	0.606461	0.00726277	2.4015	-3.31859	1.54006	-0.909304
SET3	predicted class	4	3	2	1	0	DA1	DA2	DA3	DA4
Plesiochelys_bigleri	2	3.28958e-05	0.139317	0.802233	0.0534623	0.00495539	-0.642907	2.73523	-1.40655	1.26321
Proterochersis_robusta	2	0.277866	0.0772669	0.423258	0.0153084	0.206301	-0.461356	-1.98381	0.222634	1.68764
Proganochelys_quenstedti	2	0.000914791	0.314835	0.638801	0.0389133	0.00653579	-1.14186	1.43922	-1.10745	1.16231
SET4	predicted class	4	3	2	1	0	DA1	DA2	DA3	DA4
Plesiochelys_bigleri	2	1.80325e-05	0.135526	0.774657	0.0897736	2.56635e-05	1.93035	-1.63745	-0.34098	-0.0453086
Proterochersis_robusta	2	6.02762e-08	0.000177761	0.91344	0.0741372	0.0122448	-0.693112	-2.27626	1.12126	0.967148
Proganochelys_quenstedti	1	3.06191e-05	3.38775e-05	0.0576152	0.94222	0.000100685	0.526313	-0.915835	1.87897	-4.16493
