# Supplementary material for: The ecomorphology of the shell of extant turtles and its applications for fossil turtles
Source: PeerJ. 2020 Dec 22;8:e10490. doi: 10.7717/peerj.10490 (PMC7761203; doi:10.7717/peerj.10490)
Supplement: Supplemental Information 15 — Time-calibrated phylogeny of 72 species used in the study based on Pereira et al. (2017). Format .tre [file peerj-08-10490-s015.tre]

(((((((((Rhinoclemmys_annulata:65.333122,(((Melanochelys_trijuga:41.100141,Vijayachelys_silvatica:41.100141):12.092029,((Mauremys_reevesii:34.88017,Cuora_amboinensis:34.88017):11.477256,((Cyclemys_dentata:34.979594,(Heosemys_spinosa:33.218826,Notochelys_platynota:33.218826):1.760768):6.3322,Sacalia_quadriocellata:41.311794):5.045633):6.834744):8.009741,(((Malayemys_subtrijuga:33.708365,Orlitia_borneensis:33.708365):16.597055,((Pangshura_tentoria:34.5982,Batagur_dhongoka:34.598201):5.992952,Morenia_petersi:40.591153):9.714267):7.537636,Geoemyda_spengleri:57.843055):3.358855):4.131212):7.647458,((((Indotestudo_elongata:34.931852,Malacochersus_tornieri:34.931851):5.544124,Testudo_graeca:40.475975):12.296597,(((Kinixys_belliana:38.544917,Geochelone_elegans:38.544917):3.317743,Chelonoidis_carbonaria:41.86266):3.815078,(((Stigmochelys_pardalis:31.375246,Psammobates_tentorius:31.375246):7.250188,(Chersina_angulata:29.235264,Homopus_femoralis:29.235264):9.39017):5.165894,(Pyxis_arachnoides:35.723846,Astrochelys_radiata:35.723846):8.067483):1.886409):7.094835):7.807032,(Gopherus_polyphemus:54.231775,Manouria_impressa:54.231776):6.347829):12.400975):18.183564,(Platysternon_megacephalum:86.725047,((Glyptemys_insculpta:30.897777,((Actinemys_marmorata:19.610023,(Emys_orbicularis:17.116174,Emydoidea_blandingii:17.116173):2.49385):7.626031,(Terrapene_carolina:23.141747,Clemmys_guttata:23.141747):4.094307):3.661723):12.613431,(Deirochelys_reticularia:32.859818,((Trachemys_scripta:15.606503,(Graptemys_geographica:13.627919,Malaclemys_terrapin:13.627919):1.978584):8.243108,Chrysemys_picta:23.849611):9.010207):10.65139):43.213839):4.439097):13.837467,((Dermochelys_coriacea:52.945188,((Caretta_caretta:15.425116,Eretmochelys_imbricata:15.425116):17.969792,Chelonia_mydas:33.394908):19.55028):47.770208,((Macrochelys_temminckii:26.342495,Chelydra_serpentina:26.342495):68.054013,(Dermatemys_mawi:74.479854,((Staurotypus_triporcatus:24.196018,Claudius_angustatus:24.196018):30.738078,(Sternotherus_odoratus:30.014802,Kinosternon_baurii:30.014802):24.919294):19.731206):19.731206):6.318888):4.286215):63.583039,(Carettochelys_insculpta:145.9504,(((Rafetus_euphraticus:55.280968,Apalone_mutica:55.280968):8.771898,(Dogania_subplana:54.647207,Pelodiscus_sinensis:54.647208):9.405659):39.139009,Lissemys_punctata:103.191875):42.6963875):22.634254):1.0,Plesiochelys_bigleri:21.0):27.9862,(((Pelomedusa_subrufa:61.529496,Pelusios_sinuatus:61.529495):68.941865,Podocnemis_vogli:130.471361):30.599325,(((Elseya_novaeguineae:39.304403,Emydura_macquarii:39.304403):64.532946,Chelodina_oblonga:103.837348):12.887376,(Hydromedusa_tectifera:98.719039,(Chelus_fimbriata:67.409089,(Mesoclemmys_dahli:56.941959,(Phrynops_tuberosus:51.793956,Platemys_platycephala:51.793957):5.148002):10.467131):31.30995):18.005685):44.345961):36.500164):21.4291,Proterochersis_robusta:1.0):1.0,((((Proganochelys_quenstedti:1.0):0.5):0.25):0.125):0.125);
